# Supplementary material for: Runway: A novel, forward-screen method of analyzing catwalk gait analysis data
Source: PLoS One. 2025 Sep 24;20(9):e0325831. doi: 10.1371/journal.pone.0325831 (PMC12459821; doi:10.1371/journal.pone.0325831)
Supplement: S1 Data — (ZIP) [file pone.0325831.s001.zip]

Archive with 7 entries (6 files):
- Raw Data and R Scripts/
- Raw Data and R Scripts/A86.2 14DPI.csv
- Raw Data and R Scripts/A86.2 28dpi.csv
- Raw Data and R Scripts/a86.2 PreInjury.csv
- Raw Data and R Scripts/A94_full.csv
- Raw Data and R Scripts/Case 1 Version 7.Rmd
- Raw Data and R Scripts/Case 2 Version 4.Rmd
