# Supplementary material for: Runway: A novel, forward-screen method of analyzing catwalk gait analysis data
Source: PLoS One. 2025 Sep 24;20(9):e0325831. doi: 10.1371/journal.pone.0325831 (PMC12459821; doi:10.1371/journal.pone.0325831)
Supplement: S1 Data — (ZIP) [file pone.0325831.s001.zip › Raw Data and R Scripts/A86.2 14DPI.csv]

Experiment	Animal	Time_Point	Group	Trial	NumberOfRunsUsedForCalculatingTrialStatistics	Run_Duration_(s)_Mean	RF_Stand_(s)_Mean	RF_StandIndex_Mean	RF_MaxContactAt_(%)_Mean	RF_MaxContactArea_(cm²)_Mean	RF_MaxContactMaxIntensity_Mean	RF_MaxContactMeanIntensity_Mean	RF_PrintLength_(cm)_Mean	RF_PrintWidth_(cm)_Mean	RF_PrintArea_(cm²)_Mean	RF_MaxIntensityAt_(%)_Mean	RF_MaxIntensity_Mean	RF_MinIntensity_Mean	RF_MeanIntensity_Mean	RF_Swing_(s)_Mean	RF_SwingSpeed_(cm/s)_Mean	RF_StrideLength_(cm)_Mean	RF_StepCycle_(s)_Mean	RF_DutyCycle_(%)_Mean	RF_ToeSpread_(cm)_Mean	RF_IntermediateToeSpread_(cm)_Mean	RF_ManualPrintLength_(cm)_Mean	RF_PawAngle_(°)_Mean	RF_SingleStance_(s)_Mean	RF_InitialDualStance_(s)_Mean	RF_TerminalDualStance_(s)_Mean	RH_Stand_(s)_Mean	RH_StandIndex_Mean	RH_MaxContactAt_(%)_Mean	RH_MaxContactArea_(cm²)_Mean	RH_MaxContactMaxIntensity_Mean	RH_MaxContactMeanIntensity_Mean	RH_PrintLength_(cm)_Mean	RH_PrintWidth_(cm)_Mean	RH_PrintArea_(cm²)_Mean	RH_MaxIntensityAt_(%)_Mean	RH_MaxIntensity_Mean	RH_MinIntensity_Mean	RH_MeanIntensity_Mean	RH_Swing_(s)_Mean	RH_SwingSpeed_(cm/s)_Mean	RH_StrideLength_(cm)_Mean	RH_StepCycle_(s)_Mean	RH_DutyCycle_(%)_Mean
A86_2 pre_injury female 5_3_16	13	2wk	WT	Trial0020	3	3.396737494	0.081797345	-9.553557887	25.61965041	0.00015132	94.22222222	61.9258672	0.009927399	0.024342105	0.000176342	27.95204024	98.63888889	40.5	64.92809258	0.195265857	0.683209892	0.128224129	0.27812393	29.70219486					0.03317533	0.000570557	0.047808897	0.156977808	-7.303550755	31.56186375	0.000445804	145.2820513	75.33075719	0.022104458	0.037044534	0.000514728	44.35926806	151.0769231	38.76923077	79.16939369	0.111052831	1.170196369	0.122983511	0.267755832	58.56933463
A86_2 pre_injury female 5_3_16	17	2wk	WT	Trial0022	3	2.529491426	0.103855612	-11.28027116	28.48808927	0.000363446	105.8709677	64.43304606	0.01744868	0.034762309	0.000436781	48.28809041	115.0645161	39.4516129	68.38214179	0.142019106	1.030588836	0.144495737	0.247327009	39.82563246					0.062813149	0.011272144	0.029770319	0.129818415	-8.137953135	28.96535891	0.000639259	142.9032258	72.18015263	0.022511913	0.046031409	0.000695067	47.69209707	147.9032258	38.87096774	78.56653069	0.114717816	1.309452129	0.144081098	0.249475081	53.34493566
A86_2 pre_injury female 5_3_16	19	2wk	WT	Trial0023	3	3.095226799	0.138880276	-7.488987716	32.58998441	0.000209227	87.6	56.17377346	0.0159375	0.030394737	0.000280241	37.48794711	94.6	39.23333333	60.82547938	0.17440774	0.902683637	0.15263794	0.321665438	44.51582155					0.10425179	0.012581549	0.028928164	0.158275778	-7.583448073	38.38154525	0.000404633	144.6333333	74.12644623	0.017708333	0.036710526	0.000466591	53.37134445	149.9	38.3	77.66098759	0.158014334	0.970586098	0.146878118	0.315315231	49.36936783
A86_2 pre_injury males 5_5_16	29	2wk	WT	Trial0016	3	3.979019156	0.155572532	-6.727483801	36.00911764	0.000244532	92.74358974	58.43999711	0.011268939	0.036437247	0.000261763	49.14047855	96.48717949	39.53846154	60.6390336	0.150554775	0.859178278	0.123154432	0.310205722	48.5748876					0.1011278	0.02368417	0.040538823	0.232507441	-6.50029498	32.66986861	0.000655665	164.1714286	75.59810512	0.025044643	0.048214286	0.000756568	38.64124316	168.4571429	38.08571429	80.56079725	0.107787698	1.298261205	0.131805336	0.347402806	65.99057088
A86_2 pre_injury female 5_3_16	38	2wk	WT	Trial0019	3	2.039565681	0.05995633	-13.30324709	32.41190096	0.000118147	69.89473684	51.17423698	0.009786184	0.023684211	0.000128682	41.67293233	71.63157895	40.68421053	52.49038598	0.198048612	0.813746827	0.159612887	0.264246311	25.63838714					0.041088955	0	0.019976021	0.141442471	-10.97921773	41.9072351	0.00038128	106.2962963	61.3899684	0.020123106	0.035526316	0.000430529	52.03563843	110.962963	38.92592593	65.68145497	0.095405734	1.607615267	0.150784736	0.241614139	60.41261607
A86_2 pre_injury males 5_5_16	47	2wk	WT	Trial0015	3	3.045143625	0.144878771	-6.702093437	40.55154941	0.000225432	72.76666667	51.49352037	0.013522727	0.029605263	0.000273092	68.99833666	79.03333333	39.86666667	54.78613283	0.135440402	1.140784032	0.147715486	0.281207251	50.89298681					0.114674803	0.023696677	0.007023786	0.166015254	-6.674588183	22.98628439	0.000484399	134.3030303	65.34943845	0.020049931	0.040191388	0.000558055	38.00068529	140.6969697	38.96969697	69.80877338	0.106544909	1.396504474	0.145958264	0.276791798	60.63359368
A86_2 pre_injury males 5_5_16	53	2wk	WT	Trial0014	3	2.865113387	0.121150209	-9.342310942	26.98402611	0.000382025	99.0625	59.13285578	0.017582564	0.040707237	0.000472281	34.44793405	103.46875	39.4375	61.0618789	0.139230148	1.08471024	0.143913884	0.262546971	45.75840951					0.090495522	0.00333209	0.031373215	0.145530253	-11.36653671	42.09485781	0.000433408	149.09375	70.68134631	0.01969549	0.040522204	0.00052143	43.14277219	153.84375	39.125	74.61269579	0.125424042	1.189113404	0.146711058	0.27668021	52.62152847
A86_2 pre_injury female 5_3_16	16	2wk	KO	Trial0021	3	2.595650082	0.11225642	-12.58845386	32.45810588	0.000372209	103.6774194	63.06081064	0.019006598	0.037818336	0.000472295	37.01773216	109.6774194	38.70967742	66.94563229	0.130814709	1.229944229	0.148059141	0.243244507	47.28239258					0.086507314	0.001335894	0.024128106	0.126552367	-8.433310305	33.83148698	0.000383446	153.5151515	80.89583491	0.018440083	0.038038278	0.00042634	53.29995482	158.1818182	38.93939394	84.28648714	0.112337582	1.299576889	0.144209341	0.24081777	51.523706
A86_2 pre_injury female 5_3_16	28	2wk	KO	Trial0015	3	1.721924176	0.091297111	-9.796885626	24.68733489	0.000236775	84.2	56.21639955	0.016517045	0.025815789	0.000293967	51.61729382	97.12	39.76	60.84637433	0.115126102	1.216338751	0.136713356	0.205688454	42.11976717					0.077590017	0.002500398	0.014593494	0.112443215	-10.48259637	35.22761218	0.000379447	140.8846154	71.50539392	0.019225306	0.036209514	0.000460835	34.66068097	145.0769231	38.96153846	75.09015722	0.094876747	1.498228541	0.135749527	0.213714666	55.51998901
A86_2 pre_injury female 5_3_16	33	2wk	KO	Trial0018	3	1.327076075	0.07703694	-19.25580632	24.48051948	0.000275634	82.72222222	56.07029425	0.019854798	0.034210526	0.000374925	30.86660253	85.16666667	40.38888889	56.8070291	0.134127047	1.328621202	0.175562208	0.214548438	37.04122849					0.0714939	0	0.00554304	0.096665335	-13.85855765	33.27131863	0.000501792	143.2857143	68.99172856	0.019663149	0.045394737	0.000565792	36.99804164	145.2380952	38.85714286	72.59770369	0.108403122	1.651391588	0.174788232	0.207800884	47.20679786
A86_2 pre_injury female 5_3_16	35	2wk	KO	Trial0016	3	2.664797602	0.092684354	-10.7145327	25.26507347	0.000275683	83.5625	58.92314293	0.016073331	0.028310033	0.000334216	60.60466877	96.25	39.625	63.14184866	0.154672582	1.008103279	0.14551638	0.244802869	37.57801649					0.077503376	0	0.017194854	0.138689561	-9.98796805	35.569389	0.000436089	139.7352941	68.58512033	0.02265625	0.037790248	0.000525662	42.72205293	144.2647059	38.32352941	72.58494855	0.098299973	1.41955578	0.13791257	0.236785514	57.18649792
A86_2 pre_injury males 5_5_16	52	2wk	KO	Trial0017	4	5.420260896	0.176210749	-7.753312336	43.09733047	0.000294625	93.33333333	59.22040073	0.016244835	0.028618421	0.000339036	63.55951039	103.2272727	39.53030303	63.52938482	0.162976824	0.69198886	0.099826863	0.340981036	51.5916986					0.094629571	0.025330825	0.064230194	0.267041966	-5.818340941	39.52603546	0.000490983	144.0892857	68.38481068	0.02108614	0.043667763	0.000581111	47.31769801	149.0892857	38.07142857	73.47974781	0.122804398	0.946541027	0.106579028	0.39826451	64.56950942
A86_2 pre_injury males 5_5_16	58	2wk	KO	Trial0019	5	3.598675283	0.178611178	-5.952684702	37.23355868	0.000657473	111.6393443	63.06528465	0.024028968	0.04795082	0.000769045	52.24777151	117.7704918	39.54098361	66.27687622	0.114140026	1.186158398	0.124635319	0.300585168	56.42060167					0.098152148	0.035379787	0.05457954	0.188786839	-9.419643261	30.85518751	0.000741907	146.9206349	66.97822783	0.022691198	0.053665414	0.000853795	37.93521744	151.6190476	39.33333333	73.47162935	0.103321037	1.300644038	0.120554255	0.299510614	60.21516602
A86_2 pre_injury males 5_5_16	62	2wk	KO	Trial0021	3	3.578253678	0.149785741	-7.644462795	37.42787381	0.000409374	101.3157895	59.07871357	0.017348236	0.040979917	0.000454902	49.26623761	104.3947368	39.28947368	61.18657419	0.128880991	0.972040115	0.120476378	0.276603129	51.45300822					0.088191915	0.010008663	0.052098916	0.196024503	-4.699753675	25.99714198	0.000512742	151.3055556	71.94291809	0.021129261	0.046546053	0.000615608	50.31078693	157.8611111	38.66666667	75.66468712	0.105975428	1.251858079	0.125365195	0.299124134	60.18237729
A86_2 pre_injury males 5_5_16	71	2wk	KO	Trial0023	3	3.251340641	0.145374572	-5.713570823	34.7191663	0.000322152	82.6875	54.75489359	0.018639027	0.034416118	0.000407493	53.49101785	87.75	39.5625	57.45585828	0.142165795	1.065968086	0.149097949	0.287054818	49.8536505					0.135050342	0.002852889	0.012496869	0.150369786	-10.4641289	43.92270894	0.00037738	130.030303	65.16355557	0.019757231	0.040191388	0.000499563	53.61868233	136.3333333	38.60606061	68.53328252	0.141063897	1.064020724	0.145434838	0.290136034	51.30338201
A86_2 pre_injury female 5_3_16	23	2wk	KO	Trial0017	3	2.099636772	0.076970623	-14.69525698	22.46639009	0.000326471	81.76666667	55.25084123	0.017144886	0.034539474	0.000369365	42.3742785	89.7	39.76666667	58.73344667	0.131098189	1.165800805	0.151424151	0.212177668	37.14227211					0.063924741	0.003208743	0.012124058	0.127719896	-10.48789271	37.02272053	0.000365393	132.4074074	69.5231597	0.019497054	0.039254386	0.000458595	48.18870653	137.5555556	38.77777778	72.04884883	0.107098559	1.558743773	0.165299509	0.239113562	50.77983938
[truncated: 112 more columns]
