# Supplementary material for: Runway: A novel, forward-screen method of analyzing catwalk gait analysis data
Source: PLoS One. 2025 Sep 24;20(9):e0325831. doi: 10.1371/journal.pone.0325831 (PMC12459821; doi:10.1371/journal.pone.0325831)
Supplement: S1 Data — (ZIP) [file pone.0325831.s001.zip › Raw Data and R Scripts/A86.2 28dpi.csv]

Experiment	Animal	Time_Point	Group	Trial	NumberOfRunsUsedForCalculatingTrialStatistics	Run_Duration_(s)_Mean	RF_Stand_(s)_Mean	RF_StandIndex_Mean	RF_MaxContactAt_(%)_Mean	RF_MaxContactArea_(cm²)_Mean	RF_MaxContactMaxIntensity_Mean	RF_MaxContactMeanIntensity_Mean	RF_PrintLength_(cm)_Mean	RF_PrintWidth_(cm)_Mean	RF_PrintArea_(cm²)_Mean	RF_MaxIntensityAt_(%)_Mean	RF_MaxIntensity_Mean	RF_MinIntensity_Mean	RF_MeanIntensity_Mean	RF_Swing_(s)_Mean	RF_SwingSpeed_(cm/s)_Mean	RF_StrideLength_(cm)_Mean	RF_StepCycle_(s)_Mean	RF_DutyCycle_(%)_Mean	RF_ToeSpread_(cm)_Mean	RF_IntermediateToeSpread_(cm)_Mean	RF_ManualPrintLength_(cm)_Mean	RF_PawAngle_(°)_Mean	RF_SingleStance_(s)_Mean	RF_InitialDualStance_(s)_Mean	RF_TerminalDualStance_(s)_Mean	RH_Stand_(s)_Mean	RH_StandIndex_Mean	RH_MaxContactAt_(%)_Mean	RH_MaxContactArea_(cm²)_Mean	RH_MaxContactMaxIntensity_Mean	RH_MaxContactMeanIntensity_Mean	RH_PrintLength_(cm)_Mean	RH_PrintWidth_(cm)_Mean	RH_PrintArea_(cm²)_Mean	RH_MaxIntensityAt_(%)_Mean	RH_MaxIntensity_Mean	RH_MinIntensity_Mean	RH_MeanIntensity_Mean	RH_Swing_(s)_Mean	RH_SwingSpeed_(cm/s)_Mean	RH_StrideLength_(cm)_Mean	RH_StepCycle_(s)_Mean	RH_DutyCycle_(%)_Mean
A86_2 pre_injury female 5_3_16	13	4wk	WT	Trial0030	4	2.22338495	0.12383092	-8.710959039	24.0087785	0.00041989	97.83333333	60.78262507	0.0198659	0.036710526	0.000512931	33.81766625	103.6333333	39.06666667	64.36826794	0.168308826	0.936756511	0.156555391	0.292690282	42.04848013					0.074108359	0.000332753	0.049389809	0.14306663	-8.160319496	31.58955475	0.000398166	120.5625	66.51485674	0.02030352	0.033305921	0.000448785	40.03472171	124.15625	38.75	70.74191997	0.149486933	1.096329432	0.156122399	0.291165884	48.8310589
A86_2 pre_injury female 5_3_16	17	4wk	WT	Trial0032	4	2.437963433	0.107600177	-10.26337277	34.75643184	0.000355131	105.3888889	64.77421547	0.018929598	0.035526316	0.000476454	38.14868002	113.1388889	39.61111111	69.40459886	0.156644366	1.038429957	0.159958363	0.26512462	40.20316771					0.084645969	0.00234921	0.022775722	0.13797456	-8.031862275	29.1129229	0.000530159	162.0263158	80.86793054	0.023011192	0.041291551	0.000599426	42.04469872	166.9473684	39.05263158	85.74885207	0.127263333	1.302524393	0.160990615	0.265486041	51.2918068
A86_2 pre_injury female 5_3_16	19	4wk	WT	Trial0033	3	2.830911183	0.132803373	-8.240506477	33.16841862	0.00044534	103.6551724	67.24884375	0.020972057	0.035934664	0.000557049	43.1755593	112.3448276	38.75862069	71.59171543	0.154444667	1.020529273	0.157732564	0.292491104	46.71127301					0.105894013	0.005866463	0.021042897	0.153604582	-7.563053373	32.29986057	0.000578027	170.0967742	80.73088931	0.023164627	0.043357385	0.00067973	40.71441809	175.1612903	38.51612903	85.35942702	0.133249697	1.243052586	0.162538071	0.293306892	52.7135083
A86_2 pre_injury males 5_5_16	29	4wk	WT	Trial0026	3	3.905664514	0.14099556	-7.340606751	37.74985124	0.000251569	99.34210526	59.25979307	0.011955535	0.036305402	0.000269076	55.0786166	102.6315789	39.52631579	60.79346036	0.16246317	0.8191845	0.126784788	0.303469726	46.39725191					0.10154748	0.010094084	0.032602965	0.207427867	-5.665901496	30.4177296	0.000676305	158.8947368	71.80153486	0.024553842	0.051887119	0.000786295	39.66297455	162.8157895	38.21052632	77.17309869	0.100968628	1.307811371	0.128535256	0.310666563	66.11388397
A86_2 pre_injury female 5_3_16	38	4wk	WT	Trial0029	3	2.126970968	0.093528325	-17.78802272	44.1244668	0.000295961	81.57142857	52.52160446	0.01596367	0.036583647	0.0003347	50.28762904	83.60714286	39.89285714	53.7522426	0.134815419	1.094146033	0.14516697	0.233958355	42.25199215					0.075659333	0.000383824	0.019299487	0.151960407	-11.50808805	41.57199044	0.000483455	118.25	62.65221186	0.022069992	0.043139098	0.000577461	40.56303939	123.5357143	38.64285714	67.96696185	0.079834801	1.84113618	0.14425469	0.232770587	65.40936395
A86_2 pre_injury males 5_5_16	47	4wk	WT	Trial0025	3	2.339817148	0.130893172	-5.588084464	38.56159386	0.000431875	100.7931034	60.44292787	0.016676576	0.043489111	0.000491221	65.46069382	108.4137931	39.48275862	64.32073949	0.113226872	1.458234119	0.161570669	0.235671079	51.82157417					0.112739637	0.014132596	0.004841805	0.141966335	-6.838332314	19.35631211	0.000642826	152.2068966	71.41732388	0.021224732	0.049001815	0.000718629	34.6874847	157.0689655	38.93103448	76.65274398	0.1046997	1.638644045	0.164921872	0.242210477	55.87289506
A86_2 pre_injury males 5_5_16	53	4wk	WT	Trial0024	3	3.597693062	0.175878769	-7.266796167	45.62073211	0.00038022	98.64516129	58.54227679	0.017491657	0.040874363	0.000464194	49.06679148	103.8709677	39.4516129	61.21370389	0.180717922	0.804958971	0.136185157	0.364321565	50.75509645					0.120671757	0.014666606	0.048636087	0.178817961	-7.775377039	44.33701712	0.000384608	131.34375	66.74881489	0.017250359	0.039782072	0.00046867	48.00820162	136.1875	38.21875	70.07886092	0.164831143	0.855162599	0.130345135	0.345566069	52.03320966
A86_2 pre_injury female 5_3_16	16	4wk	KO	Trial0031	3	2.228883744	0.126378311	-9.568288312	38.14784039	0.000526001	114.2592593	66.50345274	0.022073223	0.045175439	0.000677052	41.1285724	120.0740741	38.77777778	70.76173332	0.125534831	1.379415122	0.16992155	0.250571747	49.47075402					0.100395351	0.004575504	0.024650761	0.114880372	-9.137062548	34.74696842	0.000426371	141.2222222	76.0381982	0.021801831	0.041008772	0.000514752	47.54802931	146.5185185	38.66666667	78.77815407	0.134716674	1.280178737	0.168408845	0.255576999	46.88745707
A86_2 pre_injury female 5_3_16	28	4wk	KO	Trial0025	3	0.931857557	0.107691938	-10.23084078	31.60570911	0.000539927	90.58333333	59.49078952	0.020965038	0.036019737	0.000605008	51.90147815	103.5833333	39.5	64.52583478	0.116921953	1.090261886	0.127233443	0.219323798	45.88318659					0.070107541	0.002507129	0.035077268	0.138765596	-5.73934899	24.646695	0.000783191	158.1538462	67.49763007	0.029122458	0.05465587	0.000968977	44.10142953	163	38.69230769	71.67389902	0.090180494	1.593910057	0.142179613	0.2345304	59.19983689
A86_2 pre_injury female 5_3_16	33	4wk	KO	Trial0028	3	1.796439322	0.084709361	-13.89728583	21.28973907	0.000363165	84.88888889	55.49718864	0.018092805	0.041008772	0.000441905	35.2792475	89.62962963	39.59259259	57.62234918	0.12340355	1.394199248	0.168819757	0.206991386	38.93520727					0.084185537	0.002169555	0.005650293	0.109989519	-12.34227481	28.48776632	0.000671386	162	72.56559464	0.023297966	0.049418016	0.000760385	39.39355171	166.0384615	38.65384615	76.69381956	0.100798809	1.715283605	0.1685214	0.215959203	53.04467217
A86_2 pre_injury female 5_3_16	35	4wk	KO	Trial0026	3	4.486195946	0.207219644	-6.665470519	32.46731338	0.000509149	106.2564103	65.52622517	0.021105953	0.043421053	0.000622252	38.09988753	115.3589744	38.41025641	70.37677836	0.128175433	0.946806824	0.119987351	0.342333825	57.92912247					0.104040187	0.040862823	0.067245276	0.189410674	-7.652727489	33.07784751	0.000665669	158.3055556	75.66422003	0.026799968	0.04375	0.000800651	46.30131335	165.8611111	38.69444444	81.77107162	0.193604899	1.048516583	0.136476138	0.387445865	54.85387025
A86_2 pre_injury males 5_5_16	52	4wk	KO	Trial0027	3	3.504908337	0.153837473	-7.265644595	37.81773215	0.00040374	111.6944444	65.54175096	0.018251117	0.032894737	0.000448734	52.65032987	118.0833333	39.77777778	68.9200294	0.131692693	1.004439428	0.130761609	0.284952108	53.38139182					0.099331098	0.021142132	0.033364243	0.177747137	-4.751346476	20.87036099	0.000678927	157.3055556	71.91009767	0.023950351	0.050164474	0.000791813	47.0783899	166.7222222	38.5	78.90022497	0.108024927	1.235938824	0.129421255	0.287072678	61.87329537
A86_2 pre_injury males 5_5_16	58	4wk	KO	Trial0029	3	3.254906878	0.135549444	-7.145900397	30.99331814	0.000436606	103.6216216	61.42775749	0.019144144	0.037926743	0.000495628	39.83217679	107.1891892	39.27027027	63.82496038	0.131143708	1.062428973	0.132872827	0.270106146	47.7921429					0.099882931	0.007809252	0.037759884	0.155293439	-13.97096547	43.43582903	0.000482729	140.4054054	69.13507467	0.018351973	0.041607397	0.000542142	48.61572006	146.0810811	38.81081081	74.7134949	0.11569099	1.178371075	0.132642353	0.278557461	54.00465945
A86_2 pre_injury males 5_5_16	62	4wk	KO	Trial0031	3	3.382759548	0.144058323	-5.602142914	32.59522323	0.000533543	119.4054054	64.34516064	0.017493787	0.047848506	0.000580448	42.97792806	122.6756757	39.45945946	68.19192807	0.131064459	1.077125935	0.129768663	0.276617042	52.8816629					0.10007674	0.008246635	0.038379968	0.164100406	-6.387640196	28.04143583	0.000565986	167.1891892	75.8540753	0.022840944	0.046888336	0.000684811	45.70441023	174.4594595	38.02702703	80.96302152	0.108973619	1.21274419	0.128534974	0.273086936	58.26114971
A86_2 pre_injury males 5_5_16	71	4wk	KO	Trial0033	3	3.203586316	0.171001257	-3.963968483	35.56401237	0.000545837	120.5806452	68.3219926	0.020564516	0.046795416	0.000645207	49.02788833	127.2580645	38.80645161	72.54258445	0.133427111	1.168153128	0.151723617	0.304101635	55.52680943					0.137281985	0.013752006	0.019352549	0.163223372	-6.706021481	31.52420773	0.000613294	160.53125	72.5713442	0.023051365	0.047368421	0.000738935	42.69592456	165.125	39	77.5828175	0.133965367	1.162396687	0.150165277	0.298124147	53.81632283
A86_2 pre_injury female 5_3_16	23	4wk	KO	Trial0027	3	1.673079029	0.076533656	-14.67321673	29.12222222	0.000462216	100.52	64.92098608	0.021103448	0.037184211	0.000542049	39.9968254	105.64	39.12	68.73269714	0.120212236	1.419586742	0.170239449	0.197160004	39.05293537					0.073179052	0	0.004789637	0.095168253	-11.57789917	32.93220668	0.000571819	157.0769231	74.50719488	0.024049514	0.043952429	0.000680286	37.91860917	160.1923077	38.73076923	78.2775621	0.103244909	1.668628016	0.171213095	0.198199811	47.90744978
[truncated: 112 more columns]
