# Supplementary material for: Runway: A novel, forward-screen method of analyzing catwalk gait analysis data
Source: PLoS One. 2025 Sep 24;20(9):e0325831. doi: 10.1371/journal.pone.0325831 (PMC12459821; doi:10.1371/journal.pone.0325831)
Supplement: S1 Data — (ZIP) [file pone.0325831.s001.zip › Raw Data and R Scripts/a86.2 PreInjury.csv]

Experiment	Animal	Time_Point	Group	Trial	NumberOfRunsUsedForCalculatingTrialStatistics	Run_Duration_(s)_Mean	RF_Stand_(s)_Mean	RF_StandIndex_Mean	RF_MaxContactAt_(%)_Mean	RF_MaxContactArea_(cm²)_Mean	RF_MaxContactMaxIntensity_Mean	RF_MaxContactMeanIntensity_Mean	RF_PrintLength_(cm)_Mean	RF_PrintWidth_(cm)_Mean	RF_PrintArea_(cm²)_Mean	RF_MaxIntensityAt_(%)_Mean	RF_MaxIntensity_Mean	RF_MinIntensity_Mean	RF_MeanIntensity_Mean	RF_Swing_(s)_Mean	RF_SwingSpeed_(cm/s)_Mean	RF_StrideLength_(cm)_Mean	RF_StepCycle_(s)_Mean	RF_DutyCycle_(%)_Mean	RF_ToeSpread_(cm)_Mean	RF_IntermediateToeSpread_(cm)_Mean	RF_ManualPrintLength_(cm)_Mean	RF_PawAngle_(°)_Mean	RF_SingleStance_(s)_Mean	RF_InitialDualStance_(s)_Mean	RF_TerminalDualStance_(s)_Mean	RH_Stand_(s)_Mean	RH_StandIndex_Mean	RH_MaxContactAt_(%)_Mean	RH_MaxContactArea_(cm²)_Mean	RH_MaxContactMaxIntensity_Mean	RH_MaxContactMeanIntensity_Mean	RH_PrintLength_(cm)_Mean	RH_PrintWidth_(cm)_Mean	RH_PrintArea_(cm²)_Mean	RH_MaxIntensityAt_(%)_Mean	RH_MaxIntensity_Mean	RH_MinIntensity_Mean	RH_MeanIntensity_Mean	RH_Swing_(s)_Mean	RH_SwingSpeed_(cm/s)_Mean	RH_StrideLength_(cm)_Mean	RH_StepCycle_(s)_Mean	RH_DutyCycle_(%)_Mean
A86_2 pre_injury female 5_3_16	13	PreI	WT	Trial0001	3	2.427876016	0.131136598	-6.03293302	21.82883361	0.166741071	176.7083333	108.3139443	0.708333333	0.685714286	0.215122768	46.15852761	183.2916667	71.29166667	111.9196092	0.120373312	43.65820892	5.267481358	0.249309411	51.45790115					0.117040434	0.009516436	0.007611893	0.148619678	-9.144143343	31.08044835	0.206752232	206.5	119.8980164	0.78125	0.73125	0.255803571	26.99235643	208	70.91666667	125.5513537	0.102413631	52.34804553	5.269906355	0.248791114	58.82210598
A86_2 pre_injury female 5_3_16	17	PreI	WT	Trial0003	3	2.046438847	0.126868354	-6.912611455	29.71259811	0.223278061	194.047619	113.1378246	0.8125	0.710204082	0.280484694	44.51375299	201.5714286	70.42857143	117.7371409	0.119899597	51.66669661	6.002018111	0.249899189	50.68979612					0.116802129	0.008312049	0.004762971	0.139024126	-13.14059118	26.2863147	0.263717532	209.4090909	123.3062021	0.778409091	0.844480519	0.307913961	43.70657121	213.3636364	70.18181818	129.4924196	0.103980284	57.56275901	5.964157047	0.246816735	55.19917704
A86_2 pre_injury female 5_3_16	19	PreI	WT	Trial0002	3	2.064136857	0.12817751	-7.777119293	20.41328116	0.188035714	177.3	107.8563257	0.7625	0.729642857	0.241674107	47.87987013	186.95	71.7	111.8041774	0.119115299	51.87318901	6.097339906	0.251054936	50.09454271					0.114080444	0.010542226	0.005549448	0.135932186	-10.13170454	29.50143756	0.219260204	204.2857143	118.1191983	0.764880952	0.768367347	0.255038265	32.1103624	205.6666667	70.95238095	123.5073355	0.098006305	58.60793885	5.778160209	0.23710525	57.76330957
A86_2 pre_injury males 5_5_16	29	PreI	WT	Trial0004	3	1.71610611	0.119803939	-6.107821485	36.37112071	0.169399364	199.9411765	111.9673704	0.683453237	0.65745554	0.208474151	36.94804379	200.7058824	72.23529412	114.8993667	0.110382243	62.31885237	6.81543808	0.231484405	52.15875837					0.111026829	0.005005133	0.003772893	0.123342785	-10.94501082	26.12353045	0.284365066	212	123.7212098	0.841726619	0.779343365	0.331345156	50.05071054	217.4705882	71.11764706	129.1121612	0.102519916	66.5141078	6.790816594	0.229352664	54.99221833
A86_2 pre_injury female 5_3_16	38	PreI	WT	Trial0007	3	6.823878403	0.121466789	-9.420481728	29.2027838	0.188204887	177.6842105	109.2792304	0.805921053	0.808646617	0.223096805	49.99751453	187.3684211	72.84210526	112.4532562	0.111029453	57.75557382	6.199523488	0.233929455	51.56324598					0.103918471	0.00944556	0.005879121	0.142599661	-11.03146147	32.01635543	0.216541353	206.3157895	120.5194653	0.848684211	0.84924812	0.271734023	43.66378822	207.8947368	71.52631579	126.0189219	0.087203308	72.9550596	6.209588091	0.23143354	61.38120599
A86_2 pre_injury males 5_5_16	47	PreI	WT	Trial0006	3	1.913092427	0.116687282	-6.769784686	32.20616883	0.162612096	177.6	104.6685103	0.645143885	0.696976744	0.199089426	47.13401876	182.15	72.35	108.1874246	0.116067357	52.62899931	6.059916077	0.23095287	49.33511138					0.105729106	0.008904503	0.005012712	0.1362302	-10.6503541	27.88837551	0.228655262	206.65	117.3971032	0.752158273	0.722093023	0.263596704	33.21001221	208.3	70.65	123.4624073	0.097204868	62.40870761	6.09530088	0.231550778	57.36016946
A86_2 pre_injury males 5_5_16	53	PreI	WT	Trial0009	3	1.687611758	0.117998845	-8.887980385	25.50428738	0.23278296	200	118.3567644	0.821717626	0.675	0.26830036	40.25573385	202.75	72.3125	122.6438151	0.109768843	65.68192563	7.083705967	0.227955327	51.47877124					0.103877117	0.003328116	0.008675852	0.125832616	-17.66463224	35.56663252	0.260649155	207.7647059	121.7131968	0.690647482	0.805198358	0.291818638	45.6152378	211.6470588	70.88235294	128.1875754	0.110557302	64.64519142	6.978630106	0.23251715	51.96430118
A86_2 pre_injury female 5_3_16	16	PreI	KO	Trial0004	3	2.208044227	0.127539563	-6.214173675	29.16649045	0.242349838	195.6818182	112.7244983	0.855113636	0.75974026	0.298782468	39.32790472	200.7727273	70.45454545	116.7700373	0.107188979	52.38044937	5.532062529	0.237820463	54.8492919					0.105818228	0.009130692	0.014109672	0.132511763	-12.39269178	32.51390959	0.267522321	205.1666667	121.7470523	0.770833333	0.733928571	0.318917411	50.95706366	210.4583333	70.625	128.8798982	0.097902928	56.00642322	5.435753174	0.235863365	58.19197207
A86_2 pre_injury female 5_3_16	28	PreI	KO	Trial0012	3	2.492070994	0.140111056	-6.723455151	21.8279293	0.201075487	179.0909091	108.6312447	0.826704545	0.692532468	0.256777597	44.22638362	189.2272727	71.77272727	113.0279762	0.127480906	50.35263631	5.726574705	0.254975248	50.46513541					0.107477101	0.024186891	0.015262058	0.164706968	-9.082829145	29.53456686	0.226339286	205.0416667	117.0171221	0.8359375	0.814285714	0.288448661	32.65407172	206.3333333	70.33333333	120.5477535	0.092510124	59.12591375	5.394446551	0.258344317	59.72351443
A86_2 pre_injury female 5_3_16	33	PreI	KO	Trial0006	3	1.939549972	0.114669188	-9.540513764	24.4762782	0.161762422	168.9565217	106.3017301	0.774456522	0.665217391	0.209103261	48.94787225	178.3043478	72.65217391	109.462058	0.103680827	54.13885585	5.527382258	0.223450736	53.52860141					0.099366756	0.007972636	0.011678061	0.12852734	-10.73000342	27.84217594	0.219584627	208.173913	119.0207436	0.760869565	0.804968944	0.264130435	28.38616094	209.3478261	70.43478261	122.2815138	0.091953981	60.19854046	5.497590609	0.221462539	58.3323764
A86_2 pre_injury female 5_3_16	35	PreI	KO	Trial0013	3	1.863924334	0.13573086	-9.458638378	25.37776607	0.1921875	189.8888889	112.5674036	0.829861111	0.807142857	0.25	49.73787629	196.4444444	71.66666667	116.0399251	0.118226151	62.52241739	6.726019254	0.256385153	52.43675647					0.109006864	0.008744455	0.008736475	0.149681618	-10.70415384	23.99070334	0.260949248	207.1052632	121.2076508	0.950657895	0.812030075	0.333059211	33.98107402	209.4210526	70.89473684	124.8432316	0.100241894	70.36721704	6.708570011	0.252924069	58.0821693
A86_2 pre_injury males 5_5_16	52	PreI	KO	Trial0008	3	1.4365895	0.095547155	-9.715752702	24.40516274	0.210757905	192.8888889	110.8128768	0.81195044	0.68372093	0.260887569	40.37177329	198.5555556	72.77777778	113.8361201	0.097803369	70.96213514	6.874953791	0.192228568	49.08103592					0.09240206	0.002685461	0.00270644	0.109031435	-12.76914912	25.84779418	0.22718337	208.2777778	117.9629269	0.825539568	0.729069767	0.293311862	32.10286627	209.0555556	71.22222222	120.551203	0.087685864	78.71083575	6.847138665	0.194251706	54.81701431
A86_2 pre_injury males 5_5_16	58	PreI	KO	Trial0010	3	1.702159876	0.101074937	-9.824942254	30.00923602	0.209356103	195.5714286	113.5485615	0.818259678	0.717607973	0.25982098	49.3851581	201.5238095	73.19047619	117.0280347	0.094827983	67.59705182	6.257284461	0.196709387	51.55896697					0.088224875	0.008758053	0.007513899	0.10679967	-13.21810303	36.18224368	0.185769258	209.2857143	121.8972364	0.797875985	0.562126246	0.240256698	41.99561682	210.4285714	71.23809524	125.104399	0.093649785	70.01158199	6.294903249	0.197300352	52.07422525
A86_2 pre_injury males 5_5_16	62	PreI	KO	Trial0011	3	1.952394545	0.108308386	-11.36452538	36.9436375	0.162489923	190	111.7763488	0.664323087	0.690697674	0.191985946	46.11395914	193.5909091	73.5	114.0557559	0.104880529	56.08140249	5.535351421	0.214477221	49.84607963					0.098108272	0.00699334	0.005991173	0.127947314	-9.744469726	28.90310898	0.180633734	208.3478261	125.4984113	0.786987801	0.638827098	0.229548414	45.31804072	210.6956522	71.95652174	127.7503535	0.092640109	63.52165414	5.650535811	0.224255972	57.38817908
A86_2 pre_injury males 5_5_16	71	PreI	KO	Trial0013	4	1.621796895	0.12281261	-7.837142138	31.68190509	0.222520854	195.9047619	117.6393801	0.856115108	0.80730897	0.317233921	41.96553369	200.952381	72.85714286	124.2028107	0.102098555	91.90989579	7.751452343	0.217291551	51.71313634					0.109316176	0.006729411	0.007793931	0.127578709	-10.70859538	21.88502793	0.26270077	206.0416667	124.7118854	0.912170264	0.931395349	0.433408273	35.58783693	209.2916667	71.45833333	131.6256516	0.096256954	74.65789587	6.862411789	0.229419598	56.19008205
A86_2 pre_injury female 5_3_16	23	PreI	KO	Trial0011	3	2.281577001	0.135447811	-6.247071226	27.97425614	0.17755102	183.7142857	110.509367	0.824404762	0.753061224	0.229591837	37.65496331	190.1428571	71.38095238	114.368356	0.114469114	52.3834892	5.926100017	0.250156361	54.14859904					0.110561185	0.011637326	0.011109544	0.145020087	-9.010592	26.31796541	0.251211735	208.9047619	120.7825406	0.842261905	0.826530612	0.312244898	41.21150947	211.1904762	71.0952381	126.9112004	0.105535268	57.69502427	5.951763901	0.250714961	57.94149827
[truncated: 112 more columns]
