# Supplementary material for: Runway: A novel, forward-screen method of analyzing catwalk gait analysis data
Source: PLoS One. 2025 Sep 24;20(9):e0325831. doi: 10.1371/journal.pone.0325831 (PMC12459821; doi:10.1371/journal.pone.0325831)
Supplement: S1 Data — (ZIP) [file pone.0325831.s001.zip › Raw Data and R Scripts/A94_full.csv]

Experiment	Animal	Cohort	Group	Excluded	Time_Point	Trial	Trial_Description	NumberOfRunsUsedForCalculatingTrialStatistics	Run_Duration_(s)_Mean	Run_Average_Speed_(cm/s)_Mean	Run_Maximum_Variation_(%)_Mean	RF_Stand_(s)_Mean	RF_StandIndex_Mean	RF_MaxContactAt_(%)_Mean	RF_MaxContactArea_(cm�)_Mean	RF_MaxContactMaxIntensity_Mean	RF_MaxContactMeanIntensity_Mean	RF_PrintLength_(cm)_Mean	RF_PrintWidth_(cm)_Mean	RF_PrintArea_(cm�)_Mean	RF_MaxIntensityAt_(%)_Mean	RF_MaxIntensity_Mean	RF_MinIntensity_Mean	RF_MeanIntensity_Mean	RF_MeanIntensityOfThe15MostIntensePixels_Mean	RF_Swing_(s)_Mean	RF_SwingSpeed_(cm/s)_Mean	RF_StrideLength_(cm)_Mean	RF_StepCycle_(s)_Mean	RF_DutyCycle_(%)_Mean	RF_ToeSpread_(cm)_Mean	RF_IntermediateToeSpread_(cm)_Mean	RF_ManualPrintLength_(cm)_Mean	RF_PawAngleBodyAxis_(�)_Mean	RF_PawAngleMovementVector_(�)_Mean	RF_SingleStance_(s)_Mean	RF_InitialDualStance_(s)_Mean	RF_TerminalDualStance_(s)_Mean	RF_BodySpeed_(cm/s)_Mean	RF_BodySpeedVariation_(%)_Mean	RH_Stand_(s)_Mean	RH_StandIndex_Mean	RH_MaxContactAt_(%)_Mean	RH_MaxContactArea_(cm�)_Mean	RH_MaxContactMaxIntensity_Mean	RH_MaxContactMeanIntensity_Mean	RH_PrintLength_(cm)_Mean	RH_PrintWidth_(cm)_Mean	RH_PrintArea_(cm�)_Mean
A94A 16WPTX Usha	14	1	Bridge+fluc+cells	INC	Undefined	Trial0014		3	8.162293115	5.935740771	26.66666667	0.397217833	-4.902649358	63.65317	0.185054276	145.8888889	81.31067229	0.690437158	0.689189189	0.252673903	52.71767091	158.5185185	48.7037037	88.34298646	118.8954733	0.225229348	18.89530344	3.727842437	0.609585278	62.08384634	-	-	-	-	-	0.30140008	0.066964635	0.035370442	6.201935331	21.27230839	0.468069389	-5.050411452	54.05237032	0.164290125	131	77.97609504	0.838063525	0.583783784	0.230560202
A94A 16WPTX Usha	26	1	Bridge+fluc+cells	INC	Undefined	Trial0026		3	8.600583572	7.14623183	42	0.294776395	-5.134114446	43.33443381	0.177166672	142.2142857	84.33559809	0.790925059	0.667181467	0.263740901	51.69436878	155.1428571	49.85714286	89.15438261	120.2047619	0.212163786	20.48281582	3.388455887	0.497593195	58.60611611	-	-	-	-	-	0.200074951	0.034211383	0.018163283	7.554367092	13.41223031	0.594548839	-2.767585508	39.56846221	0.405547297	189.3	100.3080135	1.254467213	0.868378378	0.497600908
A94A 16WPTX Usha	46	1	Bridge+fluc+cells	INC	Undefined	Trial0046		3	9.650724027	4.977190415	32	0.374256401	-2.542795896	35.76374136	0.194102942	140.4545455	80.43003945	0.700819672	0.676658477	0.238270079	49.19349079	155.2272727	48.95454545	88.5650023	117.2969697	0.149595172	21.62043151	2.955502429	0.497244493	71.10605297	-	-	-	-	-	0.222938597	0.092239596	0.034469401	5.469022643	21.50687764	0.512107872	-2.98852208	38.86951431	0.216070281	137.0625	80.98467972	0.915445697	0.597466216	0.316114657
A94A 16WPTX Usha	54	1	Bridge+fluc+cells	INC	Undefined	Trial0054		4	6.85267064	7.126008325	38	0.416015753	-2.11348294	33.56910077	0.209961786	145.2777778	82.0299787	0.708606557	0.754054054	0.285252548	47.40026457	157.2222222	49.27777778	88.57473962	121.3333333	0.250250452	21.36297284	4.905296714	0.664128545	62.08291619	-	-	-	-	-	0.262972285	0.101493863	0.068291903	7.354297509	22.20576845	0.451715753	-3.714275173	36.07540112	0.275049074	164.7826087	90.69892211	0.968959373	0.732902468	0.373550885
A94A cohort 2 16WPTX	102	2	Bridge+fluc+cells	INC	Undefined	Trial0027		3	7.307511346	3.771478421	26.66666667	0.227338816	-5.576684886	39.03702424	0.176121074	128.9090909	78.8677202	0.411904583	0.896842105	0.216264613	46.60867193	134.6818182	51.54545455	83.44355832	106.5511364	0.114541145	14.47171174	1.470692212	0.326284689	57.34962677	-	-	-	-	-	0.161828088	0.027847326	0.033626977	4.660552115	30.29513625	0.521839447	-1.968232997	28.41694311	0.261745154	173.1818182	93.50366834	0.583703982	1.019138756	0.362916153
A94A cohort 2 16WPTX	116	2	Bridge+fluc+cells	INC	Undefined	Trial0024		3	5.627433249	4.84965923	31	0.239401778	-6.225410555	33.05065201	0.248522099	142.6551724	82.48263557	0.502479339	1.044592123	0.295445197	47.33730023	151.5517241	50.82758621	87.92045822	119.9655172	0.109861487	20.26303391	1.97451331	0.334976778	65.1757115	-	-	-	-	-	0.209239796	0.007716788	0.009529606	5.206745976	21.48027032	0.405900507	-2.860313958	35.9761951	0.220354163	141.8421053	79.62808127	0.64231405	1.357983236	0.314403344
A94A cohort 2 16WPTX	120	2	Bridge+fluc+cells	INC	Undefined	Trial0035		3	3.898434353	7.89554046	40.66666667	0.242828457	-3.225967719	37.07769502	0.204481956	139.2222222	79.02395442	0.447782369	1.233157895	0.247874105	44.4422342	143.6666667	50	82.99963664	111.7867725	0.189788519	17.1089074	2.804592291	0.451123755	56.12414586	-	-	-	-	-	0.20140591	0.015876193	0.006686844	7.426291024	24.53523939	0.395941288	-2.907857384	39.51242697	0.328905195	167.3571429	92.64090084	0.751363636	1.409323308	0.46382196
A94A cohort 2 16WPTX	127	2	Bridge+fluc+cells	INC	Undefined	Trial0049		2	7.624102621	3.537038902	12.5	0.279592035	-5.920676735	43.87387873	0.284075936	161.2941176	89.50314697	0.581268838	1.160619195	0.336026398	56.84746836	170.2941176	50	94.01073608	135.3490196	0.171085052	14.34666788	1.886960511	0.447351148	58.71966978	-	-	-	-	-	0.204708492	0.037088081	0.025676906	3.650943397	13.82935991	0.752919726	-1.15769421	34.80795203	0.496712479	182.7	97.91008069	0.806008264	1.479789474	0.650882231
A94A cohort 2 16WPTX	62	2	Bridge+fluc+cells	INC	Undefined	Trial0052		3	4.752417165	5.635579465	16.66666667	0.197958847	-7.483196401	33.62818253	0.137481818	135.2758621	83.00912905	0.339173554	0.9123049	0.171104132	51.9929527	146.3103448	53.4137931	89.87562955	110.9490969	0.155521174	19.28080827	2.248912448	0.336385251	54.27077158	-	-	-	-	-	0.143843403	0.038087353	0.008135272	5.699411469	16.53459632	0.39128094	-3.447115103	42.03437189	0.279557261	178	89.19070224	0.680889414	1.227819549	0.383601181
A94A cohort 2 16WPTX	66	2	Bridge+fluc+cells	EXC	Undefined	Trial0041		2	6.66378237	4.303948725	18.5	0.225982431	-4.661960151	36.59660458	0.204198347	157.5909091	82.45255035	0.486419985	1.054808612	0.252231367	51.17777001	163.5	50.31818182	86.29468744	117.0681818	0.13227592	15.0979981	1.658522443	0.349409534	58.3897815	-	-	-	-	-	0.161602143	0.044300634	0.013726694	4.657927699	16.73100103	0.443625345	-2.149102483	37.82646911	0.357666167	190.75	94.6242002	0.765594008	1.429342105	0.488480733
A94A cohort 2 16WPTX	80	2	Bridge+fluc+cells	INC	Undefined	Trial0006		3	10.23317559	2.582307093	13	0.26741472	-9.445168657	45.74535586	0.220883313	140.6	81.65386235	0.465188525	0.929454545	0.267858497	49.03794328	143.3	51.9	85.17159614	115.0466667	0.244761512	7.991699858	1.8060749	0.525078634	47.55159724	-	-	-	-	-	0.13499961	0.033311904	0.024991089	3.129029479	24.29473534	0.953165254	-1.170653135	51.72820865	0.447263722	187.6666667	97.22865595	0.858114754	1.42	0.632166042
A94A cohort 2 16WPTX	90	2	Bridge+fluc+cells	INC	Undefined	Trial0025		3	5.830801415	4.709035964	22	0.280030581	-2.860511704	40.65568735	0.240662338	142.5238095	83.15200165	0.544277843	0.998270677	0.311645573	52.05202975	151.952381	49.42857143	88.3842612	121.8507937	0.087083503	25.28286141	1.753987792	0.350552159	72.00611858	-	-	-	-	-	0.154752997	0.060528622	0.036815814	4.853451607	19.23188469	0.510851827	-2.985201825	44.58175567	0.367982438	171.9166667	90.77551383	0.800695592	1.335921053	0.48837438
A94A cohort 2 16WPTX	99	2	Bridge+fluc+cells	INC	Undefined	Trial0011		2	5.664314799	4.869197965	14	0.11801954	-6.829235378	31.50588625	0.111503045	129.1052632	84.58575006	0.337933884	0.849639889	0.154492171	51.51528913	137.8947368	56.89473684	87.71606493	103.7179825	0.074767437	23.945393	1.617976026	0.199584768	56.74512644	-	-	-	-	-	0.075147553	0.014037788	0.018051449	5.710111337	20.26900923	0.371619093	-3.556238352	30.59467565	0.299490909	161.6666667	90.39367839	0.622341598	1.214473684	0.396485124
A94A cohort 2 16WPTX	18	2	Bridge+fluc+cells	EXC	Undefined			1	18.52112603	2.510318992	78	0.337205284	-3.232738108	38.74797318	0.174518304	124.75	83.78639652	0.68329918	0.602027027	0.217988065	63.81190029	136.875	50.75	88.54854887	108.8333333	0.116476025	21.58333523	2.426547006	0.408385077	67.31063317	-	-	-	-	-	0.318751263	0	0	4.915218506	24.73043365	0.573752274	-3.357532359	58.64588349	0.392506369	163.5	86.01785031	1.208913934	0.893918919	0.48455998
A94A cohort 2 16WPTX	36	2	Bridge+fluc+cells	EXC	Undefined			2	11.63282021	4.432041225	26	0.254017874	-5.336413942	54.18174605	0.17862784	135.8571429	77.00610315	0.765895785	0.568146718	0.202371827	44.6721388	140.6428571	50.57142857	80.32852651	101.0797619	0.088455422	22.60633072	1.944226316	0.331352632	69.20718337	-	-	-	-	-	0.030196294	0.020130863	0	5.261686671	25.67012825	0.387935014	-4.086703786	30.91792945	0.110975742	122.9	81.50349472	0.665778689	0.569189189	0.157002548
A94A 16WPTX Usha	13	1	Bridge+fluc+vehicle	INC	Undefined	Trial0013		3	9.655723029	4.966752881	32.66666667	0.341869661	-4.838067091	45.98674271	0.158820891	121.9444444	76.90361243	0.731967213	0.632432432	0.209109437	56.01676597	130.3888889	49.5	81.3785818	101.705698	0.128781635	27.78381064	2.780102372	0.423597587	71.97700514	-	-	-	-	-	0.248134281	0.027299868	0.020686198	6.112350065	26.09411476	0.368557736	-2.094331097	22.85554061	0.113468861	99.5625	70.4936655	0.72710041	0.492567568	0.168125692
A94A 16WPTX Usha	17	1	Bridge+fluc+vehicle	INC	Undefined	Trial0017		2	14.08034657	3.884181751	52	0.493664747	-1.592362509	53.29973188	0.171321998	132	77.97721453	0.788422131	0.602027027	0.235248117	67.27104471	142.625	49.75	83.56380901	109.15	0.219317037	18.203308	4.024505206	0.689937094	67.85351341	-	-	-	-	-	0.302712456	0.125498362	0.054090623	5.531369376	15.86012127	0.655053067	-2.297491763	45.57965826	0.235887378	147.375	84.59871048	0.998668033	0.693243243	0.338808429
A94A 16WPTX Usha	25	1	Bridge+fluc+vehicle	EXC	Undefined			1	17.31372683	2.800268895	26	0.594246587	-2.355724861	30.51689936	0.219905848	130.7142857	76.62664068	0.75087822	0.719305019	0.263010317	60.89909452	140.5714286	49.28571429	81.27510365	106.1238095	0.099041098	26.45770868	2.260549143	0.700002335	82.22957624	-	-	-	-	-	0.429737645	0.104077086	0.067146507	3.273486485	22.67248158	0.52710008	-1.961915019	30.90515766	0.057959681	128.1666667	84.86853887	0.397131148	0.352702703	0.06818786
A94A 16WPTX Usha	35	1	Bridge+fluc+vehicle	INC	Undefined	Trial0035		3	7.294337458	6.942873217	23.33333333	0.369937675	-3.088934785	34.46394817	0.158536774	129.8333333	76.97383934	0.724180328	0.711486486	0.216496455	53.65766394	141.8333333	49.29166667	81.85957857	105.0622863	0.221399189	19.79197238	4.117747004	0.582825165	59.05185145	-	-	-	-	-	0.232906732	0.096485115	0.00342565	7.070777587	18.99820931	0.490017777	-1.435248825	36.0015176	0.348732198	190.8571429	94.3839119	1.107962529	0.972972973	0.473905627
A94A 16WPTX Usha	53	1	Bridge+fluc+vehicle	INC	Undefined	Trial0053		3	6.13920075	8.553828427	54	0.401362012	-2.074063068	31.56528255	0.205842102	143.2	80.88536273	0.756885246	0.751621622	0.269768221	47.56227658	152.35	49.65	87.55714486	117.47	0.182838821	23.98656884	4.076865941	0.584354947	67.12488655	-	-	-	-	-	0.333368494	0.060288709	0.001678599	7.406774368	24.23061869	0.472230968	-3.131928816	34.83714682	0.279229287	140.9	81.92506539	1.11079918	0.718783784	0.393529187
A94A cohort 2 16WPTX	105	2	Bridge+fluc+vehicle	INC	Undefined	Trial0044		3	5.857853599	4.454863432	21.33333333	0.283395433	-4.335627324	39.38848431	0.192221329	148.1923077	82.83305406	0.476389065	1.190040486	0.26153096	42.47928915	155.9615385	49.53846154	87.9175685	119.3897436	0.173708779	18.36375011	2.270430609	0.44920936	66.83399352	-	-	-	-	-	0.262612329	0.012737453	0.000456162	4.61888421	13.0025276	0.487623641	-2.240527853	32.60616286	0.254737438	163.55	83.6353546	0.662566116	1.160289474	0.368833264
A94A cohort 2 16WPTX	115	2	Bridge+fluc+vehicle	EXC	Undefined	Trial0023		3	6.999506473	3.917295987	30	0.263881399	-4.792671476	27.39939274	0.124668963	129.5238095	82.70311897	0.385981897	0.759986329	0.168239485	47.22550396	141.5238095	50.80952381	86.94749579	106.7386724	0.217998143	11.69113064	2.173214671	0.483154204	53.66645157	-	-	-	-	-	0.169180024	0.059351689	0.018305879	4.436643634	16.68837807	0.514539321	-2.442566116	28.23762817	0.285921885	176.6	92.15166991	0.640556474	1.36991661	0.42047622
A94A cohort 2 16WPTX	119	2	Bridge+fluc+vehicle	EXC	Undefined	Trial0034		3	7.591846539	3.852609985	18.66666667	0.307485277	-2.193903522	31.06582438	0.216109917	140	80.7872288	0.44209022	1.223815789	0.258863946	51.11599462	151.4166667	50.25	84.92696432	114.8143162	0.155012559	13.66700263	1.97379163	0.46838389	65.68117801	-	-	-	-	-	0.25629107	0.076000594	0.004995607	3.977022401	15.04423268	0.611680252	-1.103934282	23.01177396	0.34841343	163.0625	90.8519808	0.768440083	1.247171053	0.481461415
A94A cohort 2 16WPTX	139	2	Bridge+fluc+vehicle	EXC	Undefined	Trial0058		3	4.502627113	6.057957709	20.66666667	0.272753167	-2.71992111	40.79330429	0.272400595	167.76	88.22406042	0.519123967	1.161410526	0.329576132	53.41837312	176.32	50.16	96.70429695	137.4373333	0.094844917	28.20012533	2.370244	0.364857102	74.68933824	-	-	-	-	-	0.200580414	0.057179005	0.01043751	5.955615172	16.35307779	0.401973321	-1.955225283	44.01491891	0.303073336	173.3684211	90.73531715	0.771735537	1.280360111	0.428279165
A94A cohort 2 16WPTX	59	2	Bridge+fluc+vehicle	INC	Undefined	Trial0016		2	10.44472681	2.551947935	15.5	0.354063031	-5.63726671	37.94206129	0.175610579	136.5	83.44230646	0.45992562	0.964105263	0.235338595	45.28548715	143	50.2	89.34503872	115.8066667	0.095063355	14.78345186	1.409520745	0.46391977	77.17323517	-	-	-	-	-	0.29456406	0.017168525	0.021501225	3.053712659	20.05052402	0.717160394	-2.368855459	39.98526766	0.275667769	162.2	86.95740707	0.646628099	1.188315789	0.34713719
A94A cohort 2 16WPTX	79	2	Bridge+fluc+vehicle	INC	Undefined	Trial0005		3	6.716988477	4.423370744	31	0.225216657	-6.136249038	28.36782319	0.213949434	137.826087	85.65730413	0.503288272	0.916338673	0.265179942	42.6522772	145.6086957	50.39130435	90.04180714	119.170224	0.107792562	19.25485336	1.896834947	0.358808069	69.96062398	-	-	-	-	-	0.154138983	0.043251984	0.023289051	5.090387728	22.62698311	0.555302049	-3.038418128	34.93069818	0.358634072	160.6363636	88.21143395	0.846073338	1.365645933	0.517659969
A94A cohort 2 16WPTX	86	2	Bridge+fluc+vehicle	EXC	Undefined	Trial0040		3	3.980355049	6.680521477	22.66666667	0.306113858	-2.604678061	30.76971208	0.278085907	166.7894737	85.40802739	0.476942149	1.286260388	0.335315181	41.24017474	173.6842105	49.78947368	91.22732891	131.3920255	0.194393601	21.60146659	3.497546404	0.501516067	61.72686187	-	-	-	-	-	0.219819133	0.074563111	0.01125802	6.897123842	12.97920117	0.438958694	-3.30274152	36.87848822	0.436023529	188.1764706	94.32450172	0.814312105	1.266130031	0.559743704
A94A cohort 2 16WPTX	92	2	Bridge+fluc+vehicle	INC	Undefined	Trial0063		2	5.002795559	5.410035722	20	0.26675748	-5.262068874	43.14635616	0.218102019	138.2857143	80.83723187	0.481393152	1.185528757	0.270288146	54.77235703	144	50.57142857	84.37298718	114.2238095	0.143959754	18.73862181	2.328667962	0.406912553	63.5744543	-	-	-	-	-	0.20243681	0.058097953	0.002723146	5.605281669	22.12914052	0.37400609	-4.407119082	30.77444531	0.276210208	150.3636364	82.79036893	0.620961683	1.186965762	0.359577137
A94A cohort 2 16WPTX	45	2	Bridge+fluc+vehicle	INC	Undefined			3	10.49469856	5.088327847	19	0.405805547	-3.702341239	46.73221172	0.237340244	146.6818182	82.13898689	0.786829359	0.772850123	0.301033905	56.36653355	153.3636364	48.72727273	87.139806	121.2636364	0.166615164	22.93949166	3.119818101	0.56525859	70.94508964	-	-	-	-	-	0.271338831	0.109391045	0.020211322	5.731130933	18.18074994	0.610296204	-2.691893201	44.98184846	0.347219761	182.9473684	93.7368185	1.132377049	0.883357041	0.495528356
A94A 16WPTX Usha	22	1	Bridge+IL-10+cells	INC	Undefined	Trial0022		3	9.167873575	5.161392856	24	0.244248178	-4.565954315	44.11302614	0.157589721	128.4444444	77.1191547	0.604781421	0.772972973	0.187895436	57.29466393	134.7407407	50.03703704	80.04749781	99.50864198	0.10795398	24.38609503	2.135052713	0.353304677	69.16676956	-	-	-	-	-	0.219009782	0.029694702	0.01121041	5.975649986	15.94448474	0.643387089	-1.625703356	29.01421136	0.344105165	163.7857143	90.52303678	1.166364169	0.766216216	0.426295889
A94A 16WPTX Usha	32	1	Bridge+IL-10+cells	EXC	Undefined			3	7.779929365	6.177600468	23.33333333	0.406327185	-2.296055028	32.85534452	0.178737428	145	78.62711193	0.707827869	0.726081081	0.255960179	42.68980446	151.8	49.25	82.05897536	110.0383333	0.147436516	28.30179777	3.804749961	0.539717732	72.00799754	-	-	-	-	-	0.354043939	0.053765056	0.020325707	6.932288511	17.56500021	0.378273797	-4.121669469	46.18054096	0.214253434	149.4210526	79.44315258	0.907377049	0.699004267	0.286927337
A94A 16WPTX Usha	38	1	Bridge+IL-10+cells	EXC	Undefined	Trial0038		4	8.578244374	6.476921259	28.75	0.241129135	-4.081620357	31.43207954	0.219905848	137.6304348	82.7750677	0.799848539	0.778907168	0.279829636	54.98979068	146.6086957	49.91304348	86.76854696	115.9123188	0.08163798	39.4544112	2.490177095	0.310853772	74.31511577	-	-	-	-	-	0.209658008	0.026033231	0.008718022	7.650098873	25.15938879	0.51903597	-2.700156441	38.00920908	0.231468138	126.6956522	77.06670531	0.981147541	0.786839013	0.32240999
A94A 16WPTX Usha	48	1	Bridge+IL-10+cells	INC	Undefined	Trial0048		3	14.3172279	3.46896101	30.66666667	0.562819958	-1.347220759	41.0558783	0.112509969	117.9411765	75.25117971	0.622492768	0.661049285	0.167561638	60.37139804	140.7647059	49.41176471	81.65567332	100.427451	0.192596874	16.63396881	3.188341942	0.759110104	68.95091656	-	-	-	-	-	0.201870565	0.229419619	0.120850094	4.133891642	14.50721393	0.837710072	-2.420556465	47.25153449	0.208654852	122.8666667	74.61696578	1.093278689	0.695675676	0.284002437
A94A 16WPTX Usha	51	1	Bridge+IL-10+cells	INC	Undefined	Trial0051		3	14.08779617	3.553156142	39.33333333	0.29442213	-7.458042761	55.63379184	0.211537338	128.5909091	78.21347739	0.710376304	0.626904177	0.254774641	53.84806653	135	50	82.94048058	106.7132451	0.067979281	33.57127578	1.60238723	0.351906792	73.70476114	-	-	-	-	-	0.130465891	0.080920378	0.081312079	4.787680861	22.62024646	0.782438345	-2.502413775	42.8570698	0.192289765	137.4	77.61876052	0.967131148	0.780810811	0.285877603
A94A cohort 2 16WPTX	101	2	Bridge+IL-10+cells	EXC	Undefined	Trial0013		3	5.545135537	4.948428473	23	0.20940721	-4.888250878	38.2359416	0.154425	136.375	78.45190965	0.397027376	1.089523026	0.199093388	49.98013102	143.9375	50.75	83.69015002	106.5743056	0.088990357	20.22034101	1.590528885	0.294735029	67.53874812	-	-	-	-	-	0.152120517	0.040797837	0.01007663	5.035285555	19.97761632	0.321544169	-4.363947217	36.7416875	0.171137662	138.4285714	82.90364059	0.639689099	0.950225564	0.257678867
A94A cohort 2 16WPTX	129	2	Bridge+IL-10+cells	EXC	Undefined	Trial0051		3	5.404529057	5.173294084	35.66666667	0.256729509	-3.829580316	33.27249341	0.293705289	168.1333333	89.9717415	0.564661157	1.121052632	0.369939339	55.02728039	186.6666667	50	97.19572347	145.8977778	0.169111822	18.8676274	2.452018804	0.414153558	62.30255739	-	-	-	-	-	0.244285146	0.014430525	0	5.659260499	20.75017662	0.472589962	-2.490933213	28.61675118	0.478164463	189.0833333	97.20329019	0.81207989	1.270526316	0.621528719
A94A cohort 2 16WPTX	134	2	Bridge+IL-10+cells	INC	Undefined			2	8.506389464	3.486514005	40	0.210858868	-6.071780716	52.15943746	0.142014263	140.8571429	82.8772472	0.384162276	0.963814081	0.173519706	61.14752119	148.7142857	51.5	89.41243958	108.8870748	0.075933536	25.59696363	1.381903407	0.294462868	70.32243427	-	-	-	-	-	0.123777055	0.026372395	0.041792941	3.635712013	22.06024504	0.617500441	-3.513178947	47.5425513	0.247346463	148.1428571	81.50078411	0.617240437	1.28848257	0.322386552
A94A cohort 2 16WPTX	73	2	Bridge+IL-10+cells	INC	Undefined	Trial0010		2	7.427253895	3.738696412	21	0.436745368	-3.98334354	52.64963916	0.188032645	138.1666667	81.66306639	0.523677686	1.036973684	0.299916322	50.81172442	146.3333333	49.91666667	89.00059682	120.0125	0.172701282	15.91941342	2.282164562	0.573008261	63.72216068	-	-	-	-	-	0.367363052	0.011979349	0.020964577	4.04848844	12.84341376	0.745382083	-2.090777669	37.61874732	0.373229201	178.6666667	90.29240815	0.804490358	1.656666667	0.533751791
A94A cohort 2 16WPTX	82	2	Bridge+IL-10+cells	INC	Undefined	Trial0003		3	3.923420595	7.270341512	17.33333333	0.212686896	-4.410843802	23.41946763	0.196947826	137.5652174	80.82398804	0.481126812	1.023569794	0.262746304	42.63339741	145.3478261	51	85.40445806	114.3710145	0.168218018	19.18414291	2.912118175	0.378365688	55.7614059	-	-	-	-	-	0.178648344	0.031526248	0.003678081	7.51343263	13.22881333	0.334201852	-2.806970458	40.22143917	0.339244762	195.9047619	94.11392814	0.706242063	1.350601504	0.475776071
A94A cohort 2 16WPTX	88	2	Bridge+IL-10+cells	INC	Undefined	Trial0047		3	3.289633313	8.35647413	10.66666667	0.231018679	-3.27198276	26.68356638	0.272349545	159.65	87.0998011	0.443987603	1.143473684	0.301703058	46.505084	165.7	50.65	93.65464478	130.4	0.122938198	26.68642254	3.060589161	0.350604904	65.2388099	-	-	-	-	-	0.148748173	0.07878922	0.015004199	8.113606897	9.867369937	0.3189595	-4.122361501	26.40337409	0.428816529	197.5789474	103.2041882	0.752561983	1.309861496	0.540588256
A94A cohort 2 16WPTX	91	2	Bridge+IL-10+cells	INC	Undefined	Trial0026		2	5.901203501	4.761253216	27.5	0.279579045	-2.589743459	29.8916055	0.198455269	144.3125	80.35093004	0.43544938	1.057993421	0.259714773	55.92182096	154.5	49.875	85.71437498	116.3166667	0.184721201	15.93008787	2.577367472	0.460020315	57.84281126	-	-	-	-	-	0.181153326	0.030667321	0.047783168	4.799510293	19.50569217	0.470126794	-3.832904563	42.77375454	0.335651033	168.3333333	91.12071272	0.747568871	1.130394737	0.430518182
A94A 16WPTX Usha	21	1	Bridge+IL-10+vehicle	INC	Undefined	Trial0021		3	8.643027859	6.14208843	26.33333333	0.448430628	-1.891648565	32.16270464	0.261102681	156.9444444	85.94635992	0.805942623	0.721621622	0.310822995	38.30146471	163.7222222	50.05555556	91.49662793	130.7703704	0.135640856	32.21136652	3.658384766	0.551841097	76.12697468	-	-	-	-	-	0.289319888	0.105382592	0.035535488	6.575328201	16.63239691	0.510631948	-2.774060375	54.8543041	0.354150698	168.5	89.14139242	1.208913934	0.848310811	0.458350271
A94A 16WPTX Usha	31	1	Bridge+IL-10+vehicle	INC	Undefined	Trial0031		4	7.432175788	6.581280503	33.5	0.29674435	-4.293784501	50.30055365	0.143069772	128.2682927	75.54780585	0.598260696	0.679894529	0.194709603	54.23354753	135.804878	49.80487805	80.25165396	100.029036	0.140393524	21.25279552	2.943573012	0.432686795	63.06461137	-	-	-	-	-	0.208746706	0.063904722	0.03497364	6.786920421	22.00167791	0.641462128	-2.284666865	45.83538486	0.284897403	156.2916667	81.53962573	1.048309426	0.781418919	0.405717767
A94A 16WPTX Usha	37	1	Bridge+IL-10+vehicle	INC	Undefined	Trial0037		3	11.1235191	4.267223376	20.66666667	0.44891387	-5.471111989	59.14702338	0.208910556	161.25	88.55428159	0.753381148	0.678648649	0.289457466	50.91247547	173.15	49.55	94.96233683	132.902381	0.213595204	16.01891901	3.007149666	0.660353832	65.4542987	-	-	-	-	-	0.388054942	0.024704739	0.024242749	4.69576744	16.52153436	0.635253529	-2.38607378	45.79742051	0.237132255	145.8947368	85.58068586	1.058606557	0.629871977	0.326225078
A94A 16WPTX Usha	47	1	Bridge+IL-10+vehicle	INC	Undefined	Trial0047		4	15.67113067	3.22761353	46.25	0.484917582	-2.758899503	34.38370793	0.196219539	139.9473684	81.4882597	0.807786885	0.645234708	0.264048516	54.91266746	152.1052632	49.52631579	87.91426253	117.9614035	0.120519192	22.17037536	2.403086235	0.558895604	77.4119749	-	-	-	-	-	0.35189866	0.05077089	0.036590667	4.474439173	24.08960272	0.718341399	-4.401450904	44.00592413	0.193056879	134.0833333	82.59852238	0.782581967	0.650675676	0.255704475
A94A cohort 2 16WPTX	100	2	Bridge+IL-10+vehicle	EXC	Undefined	Trial0012		3	6.720090055	3.998460613	26	0.372889071	-3.28314173	51.26421889	0.171298396	140.7777778	78.77627252	0.424039162	1.112640693	0.23459829	53.15887334	148.2222222	49.11111111	84.25446148	110.6579125	0.135167324	19.7472415	2.43550243	0.510062182	72.11420333	-	-	-	-	-	0.219787768	0.072786576	0.075635054	4.242921681	14.17643697	0.522490529	-2.292076983	42.51893205	0.238335632	177.3846154	87.14946483	0.63924338	1.242677323	0.30137925
A94A cohort 2 16WPTX	109	2	Bridge+IL-10+vehicle	INC	Undefined	Trial0062		3	4.689947719	6.15499631	38.66666667	0.255643757	-3.321108798	24.99552647	0.248799565	145.7894737	84.94415012	0.438595041	1.014847645	0.282116137	56.55554222	162.1052632	50.15789474	93.61589795	127.2701754	0.142977422	22.53145272	2.893050727	0.384656203	63.53793937	-	-	-	-	-	0.184850655	0.049959637	0.00686849	7.032551201	12.03040904	0.306952612	-3.922721153	25.48353191	0.310268044	173.6111111	94.97774066	0.703296602	1.033859649	0.40697865
A94A cohort 2 16WPTX	111	2	Bridge+IL-10+vehicle	INC	Undefined	Trial0059		3	8.625405378	3.087341515	23	0.24850977	-7.109891446	41.14245848	0.275667769	147.5789474	81.84929736	0.498512397	1.233157895	0.317582166	49.89667564	156.6315789	50.26315789	88.20778124	122.954386	0.077991269	21.95833141	1.325156247	0.323804775	77.6438556	-	-	-	-	-	0.139758837	0.051797199	0.049291844	3.654224116	20.56285783	0.696793563	-3.053663928	41.3621218	0.294556116	163.2	89.38973905	0.755917355	1.109842105	0.415543636
A94A cohort 2 16WPTX	133	2	Bridge+IL-10+vehicle	INC	Undefined	Trial0066		3	9.041761551	3.270452677	25	0.308186102	-3.282059531	37.77356596	0.230833677	140.2105263	80.00108834	0.43452459	1.127106163	0.263196313	61.09969502	147.3684211	50.26315789	85.36505022	113.5140351	0.13740183	16.13474482	2.105867371	0.447799906	67.05654009	-	-	-	-	-	0.221087245	0.040593788	0.031224776	3.990383042	13.3323374	0.580378008	-2.537489396	49.86181645	0.182995342	152.5	85.36047417	0.581799294	1.114986329	0.245680429
A94A cohort 2 16WPTX	137	2	Bridge+IL-10+vehicle	INC	Undefined	Trial0056		3	3.114270552	8.633097485	12.33333333	0.255391749	-3.36746353	35.63064047	0.224017598	160.8235294	82.5594601	0.447335926	1.186996904	0.301192562	42.16173955	165.9411765	50.05882353	87.80233862	122.5320261	0.144000641	26.53805146	3.681836002	0.406335284	64.71410493	-	-	-	-	-	0.202945533	0.061215412	0.004660345	8.696555623	11.02435831	0.31377688	-2.778390256	27.47604123	0.337884452	176.25	89.36920151	0.725748967	1.128059211	0.466146539
A94A cohort 2 16WPTX	60	2	Bridge+IL-10+vehicle	INC	Undefined	Trial0017		3	5.871663926	4.590660544	30.66666667	0.244657893	-3.708271517	32.97020881	0.219796832	144.7777778	82.6446042	0.521147842	1.108596491	0.285310468	44.98331446	151.7222222	50.05555556	88.02100639	120.3851852	0.16178531	17.65312388	2.204539392	0.40544939	63.73908258	-	-	-	-	-	0.205169607	0.011802027	0.01724904	4.789197888	19.08789298	0.588270024	-1.799164552	31.02833185	0.282629076	170.0909091	89.40513982	0.683057851	1.304497608	0.409788956
A94A cohort 2 16WPTX	72	2	Bridge+IL-10+vehicle	INC	Undefined	Trial0009		2	6.84570455	4.073657715	27	0.269602897	-4.303125001	47.48977923	0.166143201	127	76.25496109	0.480210368	0.978373206	0.209767393	50.21190748	134.6363636	49.45454545	80.70131516	104.8007576	0.169749547	18.03901599	1.89410324	0.41936936	60.31135793	-	-	-	-	-	0.169739308	0.06740222	0.02246631	4.232542043	18.35450658	0.700638554	-1.746131393	38.67162843	0.296087603	146.8333333	84.64487306	0.804490358	1.363947368	0.448385537
A94A cohort 2 16WPTX	84	2	Bridge+IL-10+vehicle	EXC	Undefined			2	10.32691031	2.595657787	24.5	0.28846155	-4.964541258	54.6025616	0.245548512	151.3	83.03115537	0.546446281	1.199526316	0.33233281	52.6464864	159.6	49.7	89.04055537	128.02	0.048994355	24.76613084	1.198304626	0.324126422	82.86821751	-	-	-	-	-	-	-	-	3.197843593	24.89981472	0.726134138	-1.682668096	55.52246445	0.329269835	160.25	86.4588922	0.853822314	1.261184211	0.493904752
A94A cohort 2 16WPTX	11	2	Bridge+IL-10+vehicle	EXC	Undefined			2	22.78181663	2.050326934	71	0.328377053	-3.964568522	30.12808422	0.116089832	137.8	86.27572675	0.525614754	0.503513514	0.161605228	36.92718341	141.7	56.2	90.61423892	107.1440693	0.24872251	10.04862522	2.384798141	0.539522655	39.94102094	-	-	-	-	-	0.259563478	0.046620625	0.067959756	3.585180853	25.97923139	0.716260488	-1.324780352	15.92019771	0.219905848	135.6666667	79.66442665	1.121311475	0.717567568	0.382704364
A94A cohort 2 16WPTX	49	2	Bridge+IL-10+vehicle	EXC	Undefined			1	15.90558621	3.031639302	18	0.473273563	-7.748477244	34.84405768	0.095122065	118.2	77.39795975	0.476557377	0.467027027	0.128875055	29.32636042	123	49.2	82.09014452	93.33555556	0.24712069	7.179826547	1.732247112	0.601576628	45.59966121	-	-	-	-	-	0.309524904	0.004992337	0.039938697	2.770034982	17.53075712	0.631530651	-1.214420871	41.48468553	0.049862373	102.25	72.00149522	0.508094262	0.291891892	0.062647596
A94A 16WPTX Usha	107	1	Gelfoam+fluc+cells	EXC				3	3.748594235	7.661486174	13	0.251256486	-3.205727238	27.31464978	0.238308753	153.0909091	83.59578124	0.505048835	1.177105263	0.320916266	39.5872913	159.9545455	49.45454545	87.2799402	124.7575758	0.142060836	22.45743648	3.120280847	0.392481932	63.6066155	-	-	-	-	-	0.172571278	0.068917033	0.011032772	7.604527502	11.78897244	0.274684826	-5.55529626	34.67286524	0.271379603	184.88	88.70594648	0.664842975	1.381136842	0.417381421
A94A 16WPTX Usha	128	1	Gelfoam+fluc+cells	EXC				1	8.836356278	3.075092616	20	0.512541946	-2.674567286	39.50739458	0.32331405	158	86.77846653	0.591983471	1.121052632	0.398186777	37.05065071	168.6666667	50.33333333	100.6882937	142.8222222	0.154761042	17.81463147	1.947662037	0.494236877	73.75675676	-	-	-	-	-	0.249614584	0.084868959	0.004992292	3.216629971	14.56745797	0.838705003	-2.031150166	28.92473118	0.390529339	174	97.68312937	0.842438017	1.177105263	0.510495868
A94A 16WPTX Usha	2	1	Gelfoam+fluc+cells	INC	Undefined	Trial0002		3	8.419764298	5.885853654	30	0.239176321	-8.605906659	46.34711347	0.190050623	129.8378378	77.87111382	0.691349136	0.631117604	0.228337185	51.52115489	134.027027	51.2972973	81.7363804	104.5509009	0.098368258	27.07557626	1.959601663	0.349298488	66.98488359	-	-	-	-	-	0.124140997	0.046222679	0.060210563	5.822265487	25.5989828	0.66858099	-2.550051107	43.2396114	0.284422054	160.5384615	85.63677826	0.964974779	0.684823285	0.36978801
A94A 16WPTX Usha	10	1	Gelfoam+fluc+cells	EXC	Undefined			2	23.16677421	2.098522634	35.5	0.28718732	-5.49869416	50.53964409	0.145519092	133.2727273	79.71077714	0.681706408	0.504176904	0.185966891	49.58744973	139.6363636	50.45454545	83.54071758	101.94995	0.114761602	11.54984514	1.074365113	0.338694524	55.14264589	-	-	-	-	-	0.020071346	0	0.050123705	3.192534947	19.4580993	1.122981679	-1.194707225	34.46338384	0.269342047	129.6666667	80.41670561	1.168032787	0.72972973	0.383556712
A94A 16WPTX Usha	20	1	Gelfoam+fluc+cells	INC	Undefined	Trial0020		3	11.12241051	4.211181853	26.66666667	0.231535481	-6.435583542	52.92301111	0.121583354	120.1290323	78.98526073	0.517702274	0.482563208	0.155072391	53.89947863	128.1935484	51.5483871	84.90463669	100.762212	0.141293419	17.7254747	1.913609893	0.372100599	60.4871845	-	-	-	-	-	0.17358015	0.036540629	0.032756798	5.001916785	24.2787139	0.562477509	-1.682130992	35.66482289	0.198170968	131.8	82.38190388	0.809446721	0.59472973	0.268489699
A94A 16WPTX Usha	28	1	Gelfoam+fluc+cells	EXC	Undefined	Trial0028		2	8.774832846	5.907537649	11.5	0.550833354	-1.620646814	41.06280114	0.242919251	140.5	84.29004244	0.862008197	0.72972973	0.347246677	51.1861528	154.7	48.5	90.91454429	128.2666667	0.152246487	28.8433205	3.941439586	0.73004767	79.52043981	-	-	-	-	-	0.329756172	0.129642779	0.09700736	5.355809239	13.1591937	0.3373055	-5.131290322	36.6414535	0.103377666	107.4285714	72.01297765	0.690807963	0.547297297	0.145386259
A94A 16WPTX Usha	41	1	Gelfoam+fluc+cells	EXC	Undefined			3	9.114328498	5.152986058	59.33333333	0.217439919	-7.523519659	61.22433928	0.157779132	132.1111111	81.00462563	0.558060109	0.545945946	0.189031901	53.73235653	141.0740741	50.85185185	86.3536492	106.2955026	0.25334231	15.80308955	3.158867059	0.473131539	48.31335309	-	-	-	-	-	0.186170432	0.020346096	0.01233192	6.576162025	25.81785108	0.556836852	-4.046686287	48.31541784	0.257331685	136.6363636	81.49190344	1.181836811	0.686609337	0.363100354
A94A 16WPTX Usha	42	1	Gelfoam+fluc+cells	INC	Undefined			3	11.66326624	4.418102242	32.33333333	0.328000496	-1.652390994	35.18106527	0.092956097	117.4705882	76.56709528	0.457594021	0.540858506	0.127551409	50.34174598	129.3529412	52.52941176	82.67048733	98.20308123	0.200624558	15.35834364	2.596628445	0.487681463	51.55306219	-	-	-	-	-	0.219132762	0.054324982	0.010845681	5.182391392	20.38838418	0.466727068	-3.999852032	38.28759277	0.116229307	120.7272727	77.69988594	0.732675112	0.417936118	0.150168264
A94A cohort 2 16WPTX	112	2	Gelfoam+fluc+cells	INC	Undefined	Trial0060		2	7.084341757	3.837836956	28	0.325510169	-2.944077602	27.35995193	0.269882149	143.5333333	83.72077827	0.497873278	1.083684211	0.313444463	64.42441792	158.6666667	50.06666667	92.41360791	128.2177778	0.113674963	28.89498387	2.061774755	0.432426031	76.11837818	-	-	-	-	-	0.254162598	0.068079184	0.015431241	4.045028507	13.45508707	0.496524571	-2.806480273	28.45476842	0.343424493	177.2727273	91.39834764	0.678918107	1.182200957	0.455269497
A94A cohort 2 16WPTX	118	2	Gelfoam+fluc+cells	INC	Undefined	Trial0033		3	3.226566602	8.463754103	25.66666667	0.270826961	-2.370262182	20.44985242	0.257800413	164.7222222	83.84633365	0.498379247	1.239385965	0.314522176	41.82964732	177.3333333	51.05555556	89.15626181	129.0777778	0.179137245	22.68061231	4.024290506	0.44685413	59.44636736	-	-	-	-	-	0.215919765	0.044566034	0.014600156	8.48666584	14.72078191	0.328539362	-4.049842953	20.79051843	0.382871901	192.6666667	95.57952281	0.703296602	1.183333333	0.475895592
A94A cohort 2 16WPTX	136	2	Gelfoam+fluc+cells	INC	Undefined	Trial0055		3	4.531088885	5.733970421	20.33333333	0.192778671	-6.993030058	43.27369452	0.20011438	149.76	90.70423354	0.491801653	1.008947368	0.263211669	44.51233266	153.48	50.88	95.55554052	125.7483333	0.138605779	18.12831656	2.105909048	0.322215607	62.37855599	-	-	-	-	-	0.152110709	0.02789329	0.012648619	6.127532032	15.90673022	0.434721525	-2.68857752	42.00700073	0.314105105	169.7058824	88.07321019	0.792882839	1.318885449	0.45043753
A94A cohort 2 16WPTX	58	2	Gelfoam+fluc+cells	INC	Undefined	Trial0015		3	6.953117058	4.572702364	22	0.323761865	-2.470744211	29.04537855	0.268728561	162.9047619	88.17242301	0.516088154	1.111762523	0.329432423	45.90088713	173.952381	50.42857143	95.57981372	139.3825397	0.134480864	17.94749165	2.337109974	0.45320887	65.92083231	-	-	-	-	-	0.175568597	0.107470988	0.013377366	5.010952733	15.91786007	0.498511284	-2.581991034	40.35562871	0.41757899	179.5	93.68475697	0.890821281	1.369285714	0.573777466
A94A cohort 2 16WPTX	70	2	Gelfoam+fluc+cells	EXC	Undefined	Trial0007		3	6.4180856	4.264031243	30.33333333	0.214430242	-7.315877234	44.57277598	0.208644601	154.9032258	83.54016977	0.495033324	1.09573854	0.267269288	49.01390023	164.0322581	49.38709677	88.7851854	121.2476427	0.115302117	19.12551973	1.682765894	0.332363412	70.73863379	-	-	-	-	-	0.172434835	0.028725861	0.017511096	4.435262419	16.5776424	0.579760946	-1.844600719	33.60347779	0.362792397	183.9333333	95.27278911	0.722523416	1.360210526	0.472719174
A94A cohort 2 16WPTX	85	2	Gelfoam+fluc+cells	INC	Undefined	Trial0039		3	9.024672777	3.175212675	23.33333333	0.321448464	-4.685853376	34.20365113	0.136876705	134.75	83.18995016	0.449679752	0.987927632	0.214727324	44.28455079	148.5	51.3125	87.98783724	112.5596726	0.301275656	5.689207524	2.057767024	0.60673876	45.27594715	-	-	-	-	-	0.275311093	0.014546356	0.028919657	3.100326241	19.37549528	0.62035326	-1.542131744	30.00360861	0.295236777	163.9166667	89.52682835	0.709621212	1.167763158	0.417755785
A94A cohort 2 16WPTX	96	2	Gelfoam+fluc+cells	INC	Undefined	Trial0029		3	8.006875171	3.284683162	31.33333333	0.224031106	-5.689656232	38.25912497	0.198480793	132.4	79.60241056	0.435335537	1.076210526	0.244833818	40.14345968	138.08	50.64	84.54419244	109.7271111	0.081684071	18.1006842	1.240913504	0.304045099	68.30640827	-	-	-	-	-	0.160644371	0.02632033	0.025412412	3.840292067	21.04409452	0.775721414	-1.57423178	33.07006615	0.351731653	163.1	91.8732464	0.719487603	1.356473684	0.469145702
A94A 16WPTX Usha	1	1	Gelfoam+fluc+vehicle	INC	Undefined	Trial0001		3	7.783174709	6.171188054	21	0.371947651	-3.534817929	40.48950427	0.213513237	145.0357143	81.55117693	0.810948478	0.667181467	0.302644511	53.7258162	154.6428571	49.67857143	87.02300435	118.8176871	0.172230396	24.39267738	3.464645879	0.519950063	64.76957163	-	-	-	-	-	0.221837904	0.049832762	0.097038182	6.814698031	13.69996315	0.607268609	-2.37523124	38.91167944	0.36514599	162.9	86.03936522	1.170368852	0.817297297	0.492742523
A94A 16WPTX Usha	19	1	Gelfoam+fluc+vehicle	INC	Undefined	Trial0019		4	6.978118792	6.979642821	32.25	0.386129534	-2.410930878	37.57834467	0.221367017	131.9142857	79.27458794	0.710831382	0.673436293	0.262718083	72.25574018	143.7428571	49.51428571	84.5633311	112.5752381	0.186756474	22.83365932	4.027701309	0.569174103	67.29270644	-	-	-	-	-	0.220544206	0.119571373	0.046090254	6.991470427	14.86219015	0.502510539	-2.55739448	33.98627352	0.37026008	168.4571429	90.64774781	1.183384075	0.896525097	0.516523039
A94A 16WPTX Usha	27	1	Gelfoam+fluc+vehicle	INC	Undefined	Trial0027		2	13.14666987	3.715239314	44.5	0.590436073	-0.977891755	33.30907209	0.237805162	147.6666667	83.3797472	0.689139344	0.754054054	0.277865529	58.21706846	162.8333333	48.83333333	92.02156171	126	0.24331876	22.84554488	4.105794004	0.780787678	71.77967876	-	-	-	-	-	0.394988546	0.154351274	0.0181875	4.845215282	16.09064016	0.781211174	-2.870368523	47.47302767	0.262097087	174.375	90.64730764	1.06875	0.684121622	0.366935922
A94A 16WPTX Usha	33	1	Gelfoam+fluc+vehicle	EXC				3	16.88312918	3.222780183	39.33333333	0.253164442	-5.950705686	41.79358744	0.155695614	118.5	73.70320425	0.689139344	0.624324324	0.184675454	56.48136219	124.7222222	50.5	77.23185735	92.20343915	0.150186445	13.67704677	1.914524559	0.396987417	58.95644797	-	-	-	-	-	0.239917691	0.013150992	0.009282396	4.452280571	18.60375052	0.339055531	-3.039734596	39.87985631	0.098190518	123.95	78.28763227	0.536127049	0.390405405	0.119925399
A94A cohort 2 16WPTX	108	2	Gelfoam+fluc+vehicle	INC	Undefined	Trial0061		2	6.633086141	4.062618238	15.5	0.17875782	-4.358477921	33.52238557	0.164087957	132.7142857	80.43317753	0.406582054	0.92887218	0.211491145	49.94171417	142.5	53.28571429	85.48657418	107.2274892	0.170058241	14.42666658	1.856458112	0.351067334	52.33954778	-	-	-	-	-	0.168641511	0.010798495	0.012300483	4.364194764	13.89342809	0.520248383	-3.710159952	38.93058217	0.342599449	172.2222222	92.93219102	0.779191919	1.233157895	0.458879063
A94A cohort 2 16WPTX	113	2	Gelfoam+fluc+vehicle	INC	Undefined	Trial0022		3	6.73009352	4.289887158	29.66666667	0.278362128	-3.553648882	30.90288828	0.22938281	142.0666667	80.57445859	0.473586777	1.083684211	0.27634843	55.4366037	147.7333333	51	84.75429984	116.0111111	0.148159804	16.88727552	2.254096196	0.430353899	62.94524695	-	-	-	-	-	0.175801541	0.068928496	0.018975751	4.342466993	14.44774151	0.441284183	-2.708920232	41.44094391	0.218585049	160.2727273	82.82781085	0.641660406	1.029330144	0.295623516
A94A cohort 2 16WPTX	117	2	Gelfoam+fluc+vehicle	INC	Undefined	Trial0032		3	7.95583852	3.362654767	22.66666667	0.332913017	-2.707872072	46.46747091	0.211090041	157	81.93866115	0.450818182	1.182710526	0.270052314	49.28795136	161.55	49.85	85.85640732	117.5133333	0.100998312	19.57821269	1.787079112	0.435702334	76.03430943	-	-	-	-	-	0.242516855	0.091603854	0.01644067	3.873466795	20.23614969	0.540476619	-1.911792709	23.05987307	0.30957928	164.7857143	87.21245289	0.718837072	1.137067669	0.389800059
A94A cohort 2 16WPTX	57	2	Gelfoam+fluc+vehicle	INC	Undefined	Trial0014		2	7.594512557	3.677892906	27.5	0.425307985	-2.519192417	41.42425363	0.265369454	167.75	87.56375004	0.481935262	1.06961039	0.330032264	42.11047264	176.0833333	50.58333333	93.58118721	137.0333333	0.163505268	17.0418261	2.488223084	0.592669782	67.64856565	-	-	-	-	-	0.337169035	0.088291965	0.017102866	4.104264381	14.45145143	0.461487716	-2.544602123	42.34236787	0.253307206	125.7272727	78.66830614	0.794830954	0.975726092	0.352706236
A94A cohort 2 16WPTX	71	2	Gelfoam+fluc+vehicle	EXC	Undefined	Trial0008		3	4.026798215	6.710892439	15.66666667	0.211398606	-4.843296874	43.8070986	0.220494946	154.8846154	84.65759489	0.492151939	1.233157895	0.300407184	53.22992725	162.6923077	49.92307692	90.8345495	127.5147436	0.137729341	23.70744086	2.428696723	0.355850929	64.52866937	-	-	-	-	-	0.145209942	0.037624047	0.0323382	6.506398979	18.07019705	0.40560018	-3.379205037	34.75550228	0.385574526	181.4117647	93.85426304	0.841098687	1.444179567	0.566650413
A94A cohort 2 16WPTX	77	2	Gelfoam+fluc+vehicle	INC	Undefined	Trial0021		2	6.494166214	4.246874589	19	0.260907459	-2.433991353	31.58575782	0.166500191	124.0769231	80.14729294	0.45186904	0.948582996	0.228545073	50.70318809	134.4615385	52.15384615	83.90143248	106.7871795	0.165964485	12.01211422	1.857184464	0.400852236	56.62569371	-	-	-	-	-	0.190540402	0.024939004	0.02793346	4.554634732	22.05239549	0.617081727	-3.012306975	43.25148638	0.344220071	185	91.00500254	0.761121606	1.20112782	0.450694923
A94A cohort 2 16WPTX	93	2	Gelfoam+fluc+vehicle	EXC	Undefined	Trial0064		3	4.682209685	6.237111796	29	0.332779432	-2.433033326	40.13252257	0.191683095	144.7142857	80.02649641	0.378265873	1.046315789	0.225999762	59.93931484	154.4285714	50.33333333	85.71446015	111.2566893	0.163616556	20.44744735	3.250133164	0.497505217	66.95037825	-	-	-	-	-	0.212587141	0.093961129	0.027013847	6.105347497	14.35762077	0.395811522	-3.304821025	34.44743843	0.324595294	190.2352941	96.31657555	0.750872549	1.259535604	0.459035882
A94A 16WPTX Usha	6	1	Gelfoam+IL-10+cells	INC	Undefined	Trial0006		3	8.563290385	5.558361418	18	0.346157471	-4.658145919	55.20703038	0.178737428	135.9	79.44188597	0.690307377	0.72972973	0.230645436	57.75428284	145.15	48.85	84.1816085	109.7748718	0.136493323	21.86613002	2.793549153	0.473714924	69.97769078	-	-	-	-	-	0.239423868	0.069344393	0.018572275	5.768131551	26.13551833	0.47399877	-1.699356742	44.15256348	0.199056099	137.8461538	79.48180284	0.959583859	0.544490644	0.256097866
A94A 16WPTX Usha	16	1	Gelfoam+IL-10+cells	INC	Undefined	Trial0016		3	8.353759666	5.765313212	28.66666667	0.172296079	-6.538497307	32.96580677	0.149800205	131	80.64626281	0.711039959	0.556418919	0.191032552	47.17978783	137.5	50.41666667	83.70111802	102.9600694	0.05422454	28.28099518	1.408872877	0.228025947	72.42568177	-	-	-	-	-	0.15147774	0.012452744	0.018901794	6.00968013	20.84814727	0.608137308	-2.867810443	39.67475975	0.284400199	147	84.3074132	1.09795082	0.709459459	0.390091382
A94A 16WPTX Usha	24	1	Gelfoam+IL-10+cells	EXC	Undefined	Trial0024		3	12.18032725	4.365637121	77.33333333	0.439819125	-6.106762894	53.15461547	0.184107222	147.8571429	94.34975359	0.740866511	0.615057915	0.250955678	50.89392859	162.4285714	52.92857143	100.5327465	130.9822511	0.228793	12.3973718	2.707775902	0.673347145	56.46764023	-	-	-	-	-	0.270810488	0.031326172	0.00335919	3.636699181	19.08621811	0.747434157	-2.805758399	55.46712008	0.425399263	163.6363636	86.2638739	1.191393443	0.942014742	0.584400955
A94A 16WPTX Usha	40	1	Gelfoam+IL-10+cells	INC	Undefined	Trial0040		4	6.141488016	8.386236862	29.25	0.344611659	-2.746096377	39.14268704	0.230434856	140.8823529	80.91242734	0.812126326	0.802702703	0.313162775	52.79207532	148.5294118	49.88235294	86.0068143	118.6705882	0.175741164	27.44589138	4.412691384	0.527905991	66.74592365	-	-	-	-	-	0.302017359	0.033873112	0.01407269	8.635628976	20.07414525	0.388203166	-3.405602866	45.07295311	0.276160833	143.5294118	82.14882987	0.956412729	0.798410175	0.361295382
A94A 16WPTX Usha	44	1	Gelfoam+IL-10+cells	INC	Undefined	Trial0044		3	9.118252374	5.342350591	31	0.275437839	-4.570175458	38.01201393	0.135372957	124.4705882	80.61478341	0.531798457	0.545151033	0.167561638	44.3907079	133.5294118	49.64705882	84.86893707	104.5473389	0.195165219	17.49974782	2.965496731	0.455841665	54.29541799	-	-	-	-	-	0.311831812	0.009341543	0.0033826	6.433891566	22.875135	0.604140983	-3.013311143	48.66154082	0.324512225	154.6363636	83.47861658	1.159538003	0.935380835	0.413311415
A94A 16WPTX Usha	55	1	Gelfoam+IL-10+cells	INC	Undefined	Trial0055		4	10.26762511	4.891522124	41	0.209122562	-5.381517157	45.89440092	0.144162036	106.4594595	73.76233612	0.691349136	0.548283419	0.178440258	61.22750769	114.7567568	50.51351351	77.67789751	93.36981982	0.119042102	22.43646602	2.109388251	0.323981039	62.69791223	-	-	-	-	-	0.170591716	0.02338916	0.011254689	6.328032676	25.00725132	0.584112561	-2.140290787	41.15792491	0.202006535	140.7	81.35343627	0.855	0.769864865	0.275905128
A94A cohort 2 16WPTX	130	2	Gelfoam+IL-10+cells	INC	Undefined	Trial0001		3	4.396411204	6.73238281	28.66666667	0.320810671	-1.622969499	26.34686085	0.269370916	172.2222222	87.17175048	0.540585476	1.223370927	0.348050631	39.78429382	182.3888889	50.05555556	92.25034107	139.337037	0.203128299	18.84257237	3.754405351	0.520824812	60.93156318	-	-	-	-	-	0.272281761	0.041835297	0.007487162	6.633820634	14.4710949	0.390126502	-3.013561656	30.28868865	0.396265981	192.9	94.15851185	0.753792287	1.490417635	0.508846425
A94A cohort 2 16WPTX	132	2	Gelfoam+IL-10+cells	INC	Undefined			2	11.21889959	2.535280581	43	0.36114375	-2.052181329	45.82661191	0.173776818	134.9166667	80.71182337	0.328807129	0.937728982	0.199484928	53.40932727	140.75	51.66666667	85.62749648	107.4930556	0.122817916	11.33828982	1.368268657	0.490275583	65.37837765	-	-	-	-	-	0.16973815	0.07845553	0.024250132	2.604352345	17.79221732	0.881174419	-1.464092335	31.81750498	0.219683588	164.5	85.9258325	0.599448584	1.081742994	0.266097466
A94A cohort 2 16WPTX	138	2	Gelfoam+IL-10+cells	INC	Undefined	Trial0057		3	4.123309377	6.638678933	16.66666667	0.200831857	-4.712591518	35.95421101	0.215193643	144.7307692	82.32870859	0.437857597	1.034817814	0.254855245	55.03706399	155.3461538	50.96153846	87.34726369	117.6380952	0.099405223	26.11630331	2.083377269	0.290404745	66.99792145	-	-	-	-	-	0.138353142	0.037559307	0.022821024	6.701382319	14.51824375	0.360758868	-3.265859753	26.26738097	0.266819174	163.0666667	91.50151559	0.692165289	1.016421053	0.376065289
A94A cohort 2 16WPTX	83	2	Gelfoam+IL-10+cells	INC	Undefined	Trial0037		3	4.845252564	5.547635752	19	0.162665589	-11.20740995	52.77515529	0.216960744	155.3947368	82.48771078	0.445785124	1.177105263	0.260755916	47.52027242	160.4473684	50.34210526	86.37008881	118.6230576	0.074439527	24.15655667	1.521347538	0.235357996	65.73482762	-	-	-	-	-	0.106826525	0.030261377	0.032078319	5.884242026	18.28204404	0.499870972	-2.571519538	33.25731191	0.490756694	185.7333333	93.1649339	0.859134986	1.539578947	0.617359669
A94A cohort 2 16WPTX	56	2	Gelfoam+IL-10+cells	EXC	Undefined			1	17.95181796	2.846954999	46	0.245408747	-4.579311543	39.1025641	0.172174346	141.3333333	89.68788173	0.747540984	0.656756757	0.211382366	50.78347578	147.6666667	50	92.52851985	118.2	0.080682328	24.12793499	1.002572214	0.186577883	62.42236025	-	-	-	-	-	0.010085291	0.030255873	0.050426455	5.834526147	30.59981984	0.61520275	-1.768585266	28.1547619	0.289798405	143.3333333	86.26190476	0.911065574	0.608108108	0.368214444
A94A 16WPTX Usha	5	1	Gelfoam+IL-10+vehicle	INC	Undefined	Trial0005		3	7.127782572	6.647599245	25.66666667	0.422208563	-1.642635387	42.96898171	0.174305217	138.9166667	77.47108575	0.747540984	0.754054054	0.257196084	57.64248605	151.5	48.91666667	82.10197318	110.9916667	0.202894904	22.16402522	4.419222535	0.622182926	64.5717256	-	-	-	-	-	0.315714099	0.095900382	0.021631122	6.806913392	16.88895871	0.511385804	-2.189521663	42.48669022	0.277555585	163.3636364	85.1107866	1.159538003	0.799385749	0.388205885
A94A 16WPTX Usha	23	1	Gelfoam+IL-10+vehicle	INC	Undefined	Trial0023		2	10.48476098	4.766205854	27.5	0.374658245	-3.859191222	46.98428382	0.196441203	143.2352941	80.32109463	0.696697203	0.686804452	0.238858062	46.9073125	152.8235294	49.64705882	86.81889098	116.4267974	0.165214526	23.74215448	3.067197913	0.522462511	68.67159372	-	-	-	-	-	0.236541861	0.081325024	0.039984131	5.591325746	16.4020612	0.492679048	-2.487638344	55.0518105	0.148820004	130.7	79.50152645	1.128319672	0.481621622	0.225531347
A94A 16WPTX Usha	29	1	Gelfoam+IL-10+vehicle	INC	Undefined	Trial0029		3	11.40070156	4.557914627	24	0.33062666	-3.569405687	42.04323716	0.108501629	109.4324324	71.57887719	0.598537882	0.599561724	0.137527542	56.32508357	115.9459459	50.13513514	75.10670892	86.21184379	0.127449981	20.55745167	2.337861391	0.459266651	71.53193771	-	-	-	-	-	0.268018079	0.038871314	0.019406855	5.133126905	17.91769136	0.509377075	-1.874040565	34.03815835	0.120086398	110.1481481	71.1683157	0.80204918	0.483783784	0.168954364
A94A 16WPTX Usha	43	1	Gelfoam+IL-10+vehicle	INC	Undefined	Trial0043		3	13.5866991	3.572882299	33.66666667	0.285493586	-5.336061764	42.76620051	0.127238547	115.32	74.60698636	0.585885246	0.551675676	0.180220514	58.77022333	124.64	51.12	78.98117671	96.21333333	0.155156511	14.07735954	2.008588952	0.391280321	53.96505991	-	-	-	-	-	0.220956299	0.038469384	0.037587219	4.836965761	24.61309914	0.866328836	-1.66453323	44.11742489	0.306380453	170.6363636	89.74774458	1.04485842	0.902211302	0.428653683
A94A cohort 2 16WPTX	103	2	Gelfoam+IL-10+vehicle	INC	Undefined	Trial0028		3	4.592881108	6.183769739	21	0.347233253	-2.535060659	28.36361763	0.226603444	146.2777778	83.2912254	0.500909091	1.114824561	0.315373003	44.614228	157.2777778	49.27777778	89.06185471	125.0907407	0.145105062	24.39233241	3.319958848	0.514526889	71.94100859	-	-	-	-	-	0.215911084	0.101091118	0.030579319	6.114358262	12.90248314	0.394123073	-5.126449742	44.67604529	0.294475511	178.8947368	90.29201649	0.678264463	1.250858726	0.451654502
A94A cohort 2 16WPTX	121	2	Gelfoam+IL-10+vehicle	INC	Undefined	Trial0036		3	4.960047441	5.502072028	26	0.298723667	-3.471182411	31.82698755	0.201173186	149.962963	81.39763666	0.416580961	1.162573099	0.250899265	42.09947606	157.962963	50.03703704	86.12753309	115.9851852	0.130256874	21.29726907	2.608891361	0.433328606	70.42582974	-	-	-	-	-	0.225684853	0.05880159	0.021784882	5.546454802	14.97058361	0.392954489	-2.539867796	24.70119021	0.344695688	172.6521739	91.92055406	0.700876752	1.355011442	0.446794862
A94A cohort 2 16WPTX	131	2	Gelfoam+IL-10+vehicle	INC	Undefined	Trial0002		3	6.909152349	4.740856268	32.33333333	0.37098901	-1.652199967	27.4127081	0.31967271	169.1578947	91.38245206	0.556013085	1.172469331	0.373671257	54.92913435	186.3157895	49.94736842	100.2468762	147.5157895	0.111696753	25.5585051	2.644921499	0.483604859	75.185843	-	-	-	-	-	0.20034999	0.157749302	0.019968117	5.227561052	14.72780533	0.491997216	-2.240575355	50.14406813	0.475077792	196.9444444	102.9466102	0.896176117	1.373087264	0.655125774
A94A cohort 2 16WPTX	63	2	Gelfoam+IL-10+vehicle	INC	Undefined	Trial0053		3	3.826111704	7.055711703	17.66666667	0.184621782	-4.827796668	30.34517959	0.169598072	144.4074074	80.38086008	0.408148148	1.100292398	0.218000643	56.15084814	152.5925926	49.85185185	85.50332742	111.6236874	0.124466204	22.25533142	2.336149644	0.311353929	61.25097677	-	-	-	-	-	0.15223609	0.021881548	0.00856295	7.010859802	15.70814265	0.346488525	-4.56783487	44.68020751	0.340957503	175.4736842	89.67744976	0.697438017	1.374764543	0.466163332
A94A cohort 2 16WPTX	67	2	Gelfoam+IL-10+vehicle	INC	Undefined	Trial0042		3	3.57606365	7.986708476	18.33333333	0.218164646	-4.426778566	29.1564206	0.175718051	146.1578947	80.75586077	0.412231405	1.191855956	0.222200043	46.24710195	153.3157895	49.78947368	86.39197588	113.3368421	0.190447389	19.48031002	3.3447943	0.406447805	54.06747403	-	-	-	-	-	0.153694851	0.055475277	0.013330122	8.156046811	13.36540092	0.332796082	-3.967735548	31.29795313	0.339614093	192.3157895	98.39566841	0.814876033	1.357063712	0.520168421
A94A cohort 2 16WPTX	75	2	Gelfoam+IL-10+vehicle	EXC	Undefined			2	9.431644196	2.728976342	26	0.282310145	-3.391495518	47.89725673	0.148043802	134	86.93263681	0.442361275	0.86481203	0.195446989	53.65437702	144.7142857	51.14285714	92.93424249	115.2083333	0.109791354	15.57956373	1.493744274	0.387248782	67.88712522	-	-	-	-	-	0.169626995	0.009978059	0.026608156	3.043026536	29.61892371	0.805921511	-1.247460377	26.82628895	0.34841343	182	96.14949982	0.796900826	1.653552632	0.529639463
A94A cohort 2 16WPTX	87	2	Gelfoam+IL-10+vehicle	INC	Undefined	Trial0046		3	4.854348922	5.778677795	26.66666667	0.30254624	-1.914612624	29.66446272	0.319256262	166.8076923	90.6483437	0.607746345	1.246093117	0.451592498	45.54950161	178.5384615	50.23076923	98.33294644	148.7858974	0.164468951	20.85261691	2.742628758	0.465570731	63.41017541	-	-	-	-	-	0.188567871	0.070549492	0.022159074	5.813669469	12.63073973	0.446486248	-3.045035403	34.24913697	0.46940095	197.25	106.0478626	0.867483471	1.462973684	0.71163124
A94A cohort 2 16WPTX	97	2	Gelfoam+IL-10+vehicle	INC	Undefined	Trial0030		3	5.561712775	4.911559034	28.66666667	0.30523585	-3.796703515	29.23076265	0.254883294	147.4285714	81.32182061	0.481393152	1.241165414	0.312131759	56.237153	158.7857143	49.85714286	87.5400956	121.5047619	0.200586385	17.98686116	2.74843865	0.490122424	61.43227488	-	-	-	-	-	0.226010072	0.062627292	0.038121961	5.245759114	18.38651482	0.489240063	-4.066461392	37.57242432	0.390725683	185.6923077	102.4088575	0.795149396	1.328016194	0.558011252
A94A cohort 2 16WPTX	15	2	Gelfoam+IL-10+vehicle	EXC	Undefined			1	12.87271037	3.66185372	54	0.399497908	-2.00995499	56.68000297	0.112509969	131	77.52492427	0.476557377	0.525405405	0.14114887	72.29134592	141.6	50.8	83.08009804	99.03333333	0.136192469	22.99397857	2.975975089	0.494328219	72.97598628	-	-	-	-	-	0.163935379	0.126104138	0.068096234	5.70874234	23.7219769	0.379033008	-5.042402785	31.54319086	0.225750522	153.8571429	85.56610904	0.830971897	0.583783784	0.282736091
[truncated: 167 more columns]
