# Supplementary material for: Runway: A novel, forward-screen method of analyzing catwalk gait analysis data
Source: PLoS One. 2025 Sep 24;20(9):e0325831. doi: 10.1371/journal.pone.0325831 (PMC12459821; doi:10.1371/journal.pone.0325831)
Supplement: S1 Data — (ZIP) [file pone.0325831.s001.zip › Raw Data and R Scripts/Case 1 Version 7.Rmd]

#load in packages
```{r}
library(tidyverse)
library(runway)
library(A86)
library(scales)
library(ggVennDiagram)
library(ggvenn)
library(umap)
library(ggwordcloud)
library(patchwork)
set.seed("1231")
```

#load in and process data
```{r}
catwalk_data <-
  CatwalkDataset(
    c("D:/Old Drive Backup/Documents/A86/A86.2/behavior/catwalk/A86.2 Preinjury.csv",
      "D:/Old Drive Backup/Documents/A86/A86.2/behavior/catwalk/A86.2 14DPI.csv",
      "D:/Old Drive Backup/Documents/A86/A86.2/behavior/catwalk/A86.2 28DPI.csv"
    ),
    timepoint = c(0,14,28),
    experiment = c("A86.2","A86.2","A86.2")
  ) %>% catwalk_normalize(0,keep_norm_time_point = F)

```

```{r}
catwalk_data@data$data_pre_inj <- catwalk_data@data$data_clean %>% filter(time_point == 0)
```


#fitting models
```{r}
catwalk_data <- add_formula(catwalk_data, " ~ group * time_point")
catwalk_data <- catwalk_anovas(catwalk_data,cutoff = 0.05)
```

#fitting models
```{r}
catwalk_data <- add_formula(catwalk_data, " ~ group")
catwalk_data <- catwalk_anovas(catwalk_data, dataname = "data_pre_inj", cutoff = 0.05,formula = 2)
```


```{r}

heatmap <- catwalk_heatmap_aov(catwalk_data) + theme(axis.text.y = element_text(size=12))
heatmap 
```

```{r}
venn <- catwalk_venn(catwalk_data) + ylim(-2,2)
venn
```

```{r}
catwalk_tag_analysis <- catwalk_tag_analysis(catwalk_data,return="all", factors = "group")
word_cloud <- catwalk_tag_analysis$plot + scale_size_area(max_size = 40)
word_cloud
```
```{r}
view(catwalk_data@models[[1]]$hits$group)
```


```{r}
support_three_plot <- ggA86(catwalk_get_data_from_dataset(catwalk_data)%>%mutate(time_point = as.numeric(as.character(time_point))),x = "time_point",y="Support_Three_...", group = "group", graph_type = "line",     error_bar_width = 1,
    ytitle = paste0("Support Three (%)", "\n", "Normalized to Preinjury"),
    xtitle = "Days Post-Injury")

support_three_plot
```

```{r}
support_diagonal_plot <- ggA86(catwalk_get_data_from_dataset(catwalk_data)%>%mutate(time_point = as.numeric(as.character(time_point))),x = "time_point",y="Support_Diagonal_...", group = "group", graph_type = "line",    error_bar_width = 1,
    ytitle = paste0("Support Diagonal (%)", "\n", "Normalized to Preinjury"),
    xtitle = "Days Post-Injury")
support_diagonal_plot
```
```{r}
fig_case_1 <- (heatmap) + (venn + word_cloud + support_three_plot + support_diagonal_plot + plot_layout(nrow = 2, ncol = 2, heights = c(1.5,1))) + plot_layout(nrow = 1, ncol = 2, widths = c(1,2)) + plot_annotation(tag_levels = 'A') & 
  theme(plot.tag = element_text(size = 20))
fig_case_1
```


```{r}
ggsave("fig_2.pdf", fig_case_1, height = 11, width = 30)
```

```{r}
dim = 7
ggsave("case_1_heatmap.png", heatmap, height = dim, width = dim)
ggsave("case_1_venn.png", venn, height = dim*.7, width = dim*.7)
ggsave("case_1_wordcloud.png", word_cloud, height = dim, width = dim)
```
