# Supplementary material for: Runway: A novel, forward-screen method of analyzing catwalk gait analysis data
Source: PLoS One. 2025 Sep 24;20(9):e0325831. doi: 10.1371/journal.pone.0325831 (PMC12459821; doi:10.1371/journal.pone.0325831)
Supplement: S1 Data — (ZIP) [file pone.0325831.s001.zip › Raw Data and R Scripts/Case 2 Version 4.Rmd]

#load in packages
```{r}
library(tidyverse)
library(runway)
library(A86)
library(scales)
library(ggVennDiagram)
library(ggvenn)
library(umap)
library(ggwordcloud)
```


#load in and process data
```{r}

catwalk_data <-
  CatwalkDataset(
    c(
      "A94_full.csv"
    ),
    excluded_group = "EXC",
    timepoint = c(16*7),
    experiment = c("A94")
  )

catwalk_data@data$data_clean <- catwalk_data@data$data_clean %>% 
  mutate(bridge = strsplit(as.character(group), "[+]") %>% sapply("[[", 1),.after = "group") %>% 
  mutate(IL10 = strsplit(as.character(group), "[+]")%>%sapply("[[", 2),.after = "group" ) %>% 
  mutate(cells = strsplit(as.character(group), "[+]")%>%sapply("[[", 3),.after = "group") %>% 
  filter(IL10 == "fluc")

fills = c("blue", "darkgreen", "lightblue", "lightgreen")
```

#fitting models
```{r}
catwalk_data@formulas <- character()
catwalk_data <- add_formula(catwalk_data, " ~ cells * bridge")
catwalk_data@models <- list()
catwalk_data <- catwalk_anovas(catwalk_data,cutoff = 0.05)

#aov <- aov(LF_MaxIntensityAt_..._Mean ~ bridge * cells, data = catwalk_data@data$data_clean)
#summary(aov)
```


```{r}
heatmap <- catwalk_heatmap_aov(catwalk_data) + theme(axis.text.y = element_text(size=12))
heatmap 
```
```{r}
venn <- catwalk_venn(catwalk_data) + ylim(-2,2)
venn
```
```{r}

catwalk_tag_analysis <- catwalk_tag_analysis(catwalk_data,return="all", factors = "cells")
word_cloud <- catwalk_tag_analysis$plot
word_cloud
```

```{r}

catwalk_tag_analysis <- catwalk_tag_analysis(catwalk_data,return="all", factors = "bridge") 
word_cloud <- catwalk_tag_analysis$plot
word_cloud
```

```{r}
LF_PrintArea_plot <- ggplot(catwalk_get_data_from_dataset(catwalk_data),aes(x=group,y=LF_PrintArea_.cm²._Mean,fill=group)) + stat_summary(fun = "mean", geom = "bar") + stat_summary(fun.data = "mean_se", geom = "errorbar", width = .2) + theme_A86() + theme(axis.text.x = element_text(angle = -90, vjust = 0.5),legend.position="none",axis.title.x = element_blank()) + scale_fill_manual(values = fills)
LF_PrintArea_plot
```
```{r}
RF_StandIndex_Mean_plot <- ggplot(catwalk_get_data_from_dataset(catwalk_data),aes(x=group,y=RF_StandIndex_Mean,fill=group)) + stat_summary(fun = "mean", geom = "bar") + stat_summary(fun.data = "mean_se", geom = "errorbar", width = .2) + theme_A86() + theme(axis.text.x = element_text(angle = -90, vjust = 0.5),legend.position="none", axis.title.x = element_blank()) + scale_fill_manual(values = fills)
RF_StandIndex_Mean_plot
```

```{r}
LH_MaxContactAt_Mean_plot <- ggplot(catwalk_get_data_from_dataset(catwalk_data),aes(x=group,y=LH_MaxContactAt_..._Mean,fill=group)) + stat_summary(fun = "mean", geom = "bar") + stat_summary(fun.data = "mean_se", geom = "errorbar", width = .2) + theme_A86() + theme(axis.text.x = element_text(angle = -90, vjust = 0.5),legend.position="none", axis.title.x = element_blank()) + scale_fill_manual(values = fills)
LH_MaxContactAt_Mean_plot
```
```{r}
fig_case_2 <- (heatmap) + (venn) +
  plot_annotation(tag_levels = 'A') & 
  theme(plot.tag = element_text(size = 20))
fig_case_2 
```

```{r}
ggsave("fig_3.pdf", fig_case_2, height = 8, width = 12)
```
```{r}
dim = 7
ggsave("case_2_heatmap.png", heatmap, height = dim, width = dim)
ggsave("case_2_venn.png", venn, height = dim*.7, width = dim*.7)
ggsave("case_2_wordcloud.png", word_cloud, height = dim, width = dim)
```
